# Supplementary material for: 2,2′-(p-Phenyl­ene)bis­(4,5-dihydro-1H-imidazol-3-ium) bis­(3-nitro­benzoate)
Source: Acta Crystallogr Sect E Struct Rep Online. 2011 Jan 8;67(Pt 2):o263. doi: 10.1107/S1600536810053341 (PMC3051745; doi:10.1107/S1600536810053341)
Supplement: Supplementary file 2 [file e-67-0o263-Isup2.hkl]

# 
# h,k,l, Fc-squared, Fo-squared, sigma(Fo-squared) and status flag 
# 
data_I
_shelx_title ' 090602D in P-1' 
_shelx_refln_list_code          4 
_shelx_F_calc_maximum       92.83 
_exptl_crystal_F_000       286.00 
_reflns_d_resolution_high  0.7825 
 
loop_ 
 _symmetry_equiv_pos_as_xyz 
 'x, y, z' 
 '-x, -y, -z' 
 
_cell_length_a     6.9882 
_cell_length_b     7.4165 
_cell_length_c    13.2327 
_cell_angle_alpha  81.343 
_cell_angle_beta   82.443 
_cell_angle_gamma  62.699 
 
_shelx_F_squared_multiplier     1.000 
 
loop_ 
 _refln_index_h 
 _refln_index_k 
 _refln_index_l 
 _refln_F_squared_calc 
 _refln_F_squared_meas 
 _refln_F_squared_sigma 
 _refln_observed_status 
   1   0   0      349.94      361.48      4.04 o 
   2   0   0     7172.01     6717.72     33.22 o 
   3   0   0       49.95       50.91      1.49 o 
   4   0   0      262.41      287.29      5.67 o 
   5   0   0        0.07       -0.36      0.53 o 
   6   0   0        0.13       -0.15      0.76 o 
   7   0   0        0.02        1.65      1.20 o 
  -7   1   0        1.52        4.22      1.60 o 
  -6   1   0        0.39        0.93      1.08 o 
  -5   1   0       23.61       26.51      2.28 o 
  -4   1   0      143.51      137.69      4.10 o 
  -3   1   0       39.33       33.63      1.76 o 
  -2   1   0      195.58      191.24      2.87 o 
  -1   1   0      841.93      682.75      4.64 o 
   0   1   0      114.35      138.49      2.28 o 
   1   1   0      973.45      888.36      8.32 o 
   2   1   0     2389.44     2350.40     15.36 o 
   3   1   0      769.12      756.59      6.86 o 
   4   1   0        0.15        0.04      0.43 o 
   5   1   0        6.17        7.79      1.15 o 
   6   1   0        8.67        8.83      1.54 o 
   7   1   0        0.22        1.05      1.05 o 
   8   1   0        0.15        3.28      1.49 o 
  -6   2   0        7.17        4.07      1.48 o 
  -5   2   0        0.90        1.05      0.85 o 
  -4   2   0       18.37       18.98      1.90 o 
  -3   2   0        0.64       -0.12      0.48 o 
  -2   2   0      250.68      246.56      3.69 o 
  -1   2   0      335.42      326.05      5.35 o 
   0   2   0        0.46        0.15      0.29 o 
   1   2   0      622.98      651.45      5.57 o 
   2   2   0        0.00        0.24      0.24 o 
   3   2   0        3.24        1.71      0.42 o 
   4   2   0       16.10       14.07      1.24 o 
   5   2   0      105.53      109.27      2.86 o 
   6   2   0        0.00       -0.21      0.50 o 
   7   2   0        0.29        0.45      0.88 o 
   8   2   0        0.98        0.40      1.07 o 
  -6   3   0        0.01        0.07      1.10 o 
  -5   3   0        3.28        3.29      1.29 o 
  -4   3   0        5.01        5.08      1.25 o 
  -3   3   0       24.15       22.60      2.03 o 
  -2   3   0       50.87       46.45      1.74 o 
  -1   3   0      133.65      152.67      4.09 o 
   0   3   0       57.33       62.52      2.39 o 
   1   3   0      349.24      367.84      4.89 o 
   2   3   0       14.45       17.07      0.96 o 
   3   3   0      330.51      348.42      4.67 o 
   4   3   0        1.79        1.62      0.70 o 
   5   3   0       90.27       96.50      2.71 o 
   6   3   0       14.99       20.48      1.61 o 
   7   3   0       74.20       73.73      2.90 o 
   8   3   0        2.80        3.11      1.42 o 
  -5   4   0        0.25        3.03      1.24 o 
  -4   4   0        4.76        3.91      1.36 o 
  -3   4   0      121.46      114.42      4.44 o 
  -2   4   0        3.73        3.61      0.98 o 
  -1   4   0        5.07        6.18      1.13 o 
   0   4   0       35.02       40.26      1.63 o 
   1   4   0       76.99       79.90      2.06 o 
   2   4   0       21.06       26.88      1.32 o 
   3   4   0       19.07       14.98      1.19 o 
   4   4   0       48.49       49.94      3.82 o 
   5   4   0        2.22        3.53      0.79 o 
   6   4   0       17.44       18.56      1.58 o 
   7   4   0       13.62       12.72      1.52 o 
   8   4   0        2.44        1.82      0.95 o 
  -4   5   0        1.88        1.40      1.19 o 
  -3   5   0       18.62       13.89      2.16 o 
  -2   5   0        0.51        0.78      0.56 o 
  -1   5   0        0.38        0.22      0.73 o 
   0   5   0      155.52      163.61      5.14 o 
   1   5   0        9.79       13.06      1.07 o 
   2   5   0        1.00        0.28      0.43 o 
   3   5   0       50.95       53.63      2.10 o 
   4   5   0        1.90        0.99      0.57 o 
   5   5   0        9.24       13.17      4.11 o 
   6   5   0        3.58        4.13      0.96 o 
   7   5   0        0.73        0.54      0.74 o 
   8   5   0        0.00       -0.14      0.82 o 
  -3   6   0        1.65        4.01      1.59 o 
  -2   6   0        9.40        5.38      1.13 o 
  -1   6   0        0.34        0.61      0.53 o 
   0   6   0        0.61       -0.65      0.65 o 
   1   6   0        0.09        0.30      0.68 o 
   2   6   0       27.34       23.30      2.31 o 
   3   6   0       12.49       12.91      1.38 o 
   4   6   0        0.76        1.71      1.07 o 
   5   6   0        0.69        1.15      0.73 o 
   6   6   0        0.00       -0.23      0.64 o 
   7   6   0       11.48        9.78      2.47 o 
   8   6   0        0.01        0.66      1.62 o 
  -2   7   0        2.99        5.07      1.35 o 
  -1   7   0        7.68        7.33      2.69 o 
   0   7   0        2.03        4.50      1.36 o 
   1   7   0       41.45       36.52      3.14 o 
   2   7   0        4.69        8.08      1.75 o 
   3   7   0        7.47       10.51      1.92 o 
   4   7   0       29.01       33.94      2.23 o 
   5   7   0        0.81       -0.04      0.77 o 
   6   7   0        0.04        0.48      0.77 o 
   7   7   0       10.20       11.17      1.74 o 
   8   7   0        0.72        0.90      1.04 o 
   0   8   0       13.72       18.81      2.83 o 
   1   8   0        3.36        0.65      1.14 o 
   2   8   0        7.14        7.39      1.83 o 
   3   8   0        1.10       -0.05      1.04 o 
   4   8   0       41.73       41.93      3.69 o 
   5   8   0        1.84        1.69      1.04 o 
   6   8   0        3.26        3.23      1.18 o 
   7   8   0        9.00        9.19      1.71 o 
   2   9   0        3.41        1.40      1.53 o 
   3   9   0       13.51       14.73      2.60 o 
   4   9   0        2.37        1.84      1.53 o 
   5   9   0        1.60        3.75      1.74 o 
   6   9   0        0.44       -0.33      1.55 o 
  -5  -9   1        3.38        3.46      1.77 o 
  -4  -9   1        4.46        7.00      2.04 o 
  -3  -9   1        6.22        5.08      1.89 o 
  -2  -9   1        0.25       -1.03      1.20 o 
  -7  -8   1       18.64       15.69      2.12 o 
  -6  -8   1        1.92        2.69      1.17 o 
  -5  -8   1        0.42       -0.23      1.20 o 
  -4  -8   1        0.20       -0.92      1.03 o 
  -3  -8   1        0.48        0.32      1.16 o 
  -2  -8   1        4.74        3.73      1.48 o 
  -1  -8   1        4.33        6.36      1.80 o 
   0  -8   1        4.84        4.34      1.56 o 
  -8  -7   1        0.16       -0.08      0.98 o 
  -7  -7   1       13.19       15.85      1.97 o 
  -6  -7   1        0.18       -0.21      0.76 o 
  -5  -7   1        0.21        0.63      0.94 o 
  -4  -7   1        2.10        0.43      1.00 o 
  -3  -7   1        2.19        1.64      1.10 o 
  -2  -7   1       19.30       16.45      2.37 o 
  -1  -7   1        6.61        5.43      1.51 o 
   0  -7   1        7.95        9.09      1.96 o 
   1  -7   1        0.73        1.70      0.87 o 
   2  -7   1        6.08        9.47      1.85 o 
  -8  -6   1        0.18        0.38      0.92 o 
  -7  -6   1        2.09        2.67      2.34 o 
  -6  -6   1       26.55       22.12      3.40 o 
  -5  -6   1       14.04       13.70      1.56 o 
  -4  -6   1        7.76        6.66      1.15 o 
  -3  -6   1        1.67        4.27      0.96 o 
  -2  -6   1       72.19       58.40      3.34 o 
  -1  -6   1        0.17        0.34      0.78 o 
   0  -6   1       90.07       96.22      4.39 o 
   1  -6   1       56.17       73.17      3.99 o 
   2  -6   1       27.12       34.48      2.48 o 
   3  -6   1       17.71       28.50      3.23 o 
  -8  -5   1        2.74        3.02      1.11 o 
  -7  -5   1        3.17        4.79      1.30 o 
  -6  -5   1       17.48       16.16      1.63 o 
  -5  -5   1        7.18        6.65      1.08 o 
  -4  -5   1       69.30       71.03      2.54 o 
  -3  -5   1      156.87      144.42      6.21 o 
  -2  -5   1       22.57       27.06      1.51 o 
  -1  -5   1       23.15       24.48      2.15 o 
   0  -5   1       40.17       50.59      2.90 o 
   1  -5   1        5.98        6.65      1.38 o 
   2  -5   1        0.89        1.29      0.99 o 
   3  -5   1        0.63       -0.49      0.79 o 
   4  -5   1        2.21        1.76      1.24 o 
  -8  -4   1        2.84        2.43      1.22 o 
  -7  -4   1       32.29       30.62      2.19 o 
  -6  -4   1        0.14       -0.10      0.53 o 
  -5  -4   1        6.56        5.12      1.36 o 
  -4  -4   1        0.33        1.57      0.56 o 
  -3  -4   1       92.17      113.17      5.31 o 
  -2  -4   1      111.25      104.56      3.81 o 
  -1  -4   1      193.99      163.43      2.93 o 
   0  -4   1       74.70       69.01      2.94 o 
   1  -4   1        2.07        0.80      0.65 o 
   2  -4   1        0.56        1.05      0.70 o 
   3  -4   1       46.97       42.83      2.77 o 
   4  -4   1        1.14        0.22      0.86 o 
   5  -4   1       15.16       15.49      2.41 o 
  -8  -3   1        2.11        1.98      1.24 o 
  -7  -3   1        0.93        0.49      0.78 o 
  -6  -3   1       32.55       29.34      1.92 o 
  -5  -3   1       48.01       46.82      2.33 o 
  -4  -3   1       39.27       37.53      1.72 o 
  -3  -3   1        9.22        9.75      0.91 o 
  -2  -3   1      165.00      190.60      3.14 o 
  -1  -3   1      111.03      114.64      1.99 o 
   0  -3   1      130.33      132.79      2.56 o 
   1  -3   1       22.62       28.95      1.38 o 
   2  -3   1        7.19        4.66      0.86 o 
   3  -3   1       48.71       47.93      2.66 o 
   4  -3   1       70.82       70.06      3.46 o 
   5  -3   1       13.11        9.58      1.73 o 
   6  -3   1        6.25        6.06      1.72 o 
  -8  -2   1        3.67        1.01      1.20 o 
  -7  -2   1        4.31        6.51      1.61 o 
  -6  -2   1       18.29       20.96      2.13 o 
  -5  -2   1       96.05       84.02      2.59 o 
  -4  -2   1       77.29       86.82      2.34 o 
  -3  -2   1       65.56       61.51      2.16 o 
  -2  -2   1       46.94       44.45      1.31 o 
  -1  -2   1      179.32      147.28      3.24 o 
   0  -2   1      162.97      159.66      2.36 o 
   1  -2   1      170.38      183.66      2.87 o 
   2  -2   1       22.01       17.00      1.61 o 
   3  -2   1        1.17        2.09      0.55 o 
   4  -2   1      287.08      275.94      6.30 o 
   5  -2   1        5.10        5.69      1.34 o 
   6  -2   1        1.36        0.45      1.00 o 
  -8  -1   1        0.87        2.15      1.48 o 
  -7  -1   1        0.20        0.03      1.06 o 
  -6  -1   1      100.86       98.07      4.01 o 
  -5  -1   1       11.73       11.44      1.53 o 
  -4  -1   1      508.85      515.27      6.06 o 
  -3  -1   1      228.61      257.29      3.59 o 
  -2  -1   1      292.58      303.69      3.43 o 
   0  -1   1     1073.32     1047.04     10.01 o 
   1  -1   1      643.63      616.56      5.20 o 
   2  -1   1      340.96      306.81      3.78 o 
   3  -1   1      248.43      247.54      5.35 o 
   4  -1   1       18.51       19.07      1.34 o 
   5  -1   1       13.64       12.83      1.64 o 
   6  -1   1       10.48       12.81      1.95 o 
   7  -1   1        4.12        6.38      1.78 o 
  -7   0   1        4.84        3.46      1.45 o 
  -6   0   1       63.31       74.01      3.67 o 
  -5   0   1        2.50        1.01      0.79 o 
  -4   0   1     1461.91     1503.91     16.69 o 
  -3   0   1       17.09       22.64      1.41 o 
  -2   0   1     8616.52     7979.80     66.75 o 
  -1   0   1      652.14      740.64      7.19 o 
   0   0   1       24.41       23.88      0.49 o 
   1   0   1        1.55       -0.24      0.12 o 
   2   0   1        0.74        1.23      0.24 o 
   3   0   1       15.12       15.08      0.70 o 
   4   0   1      202.11      193.29      3.52 o 
   5   0   1       32.30       32.81      2.15 o 
   6   0   1       11.99       15.39      1.96 o 
   7   0   1        0.04       -1.48      0.86 o 
  -7   1   1       18.86       23.96      2.93 o 
  -6   1   1        0.20       -1.10      0.73 o 
  -5   1   1       63.35       63.75      3.24 o 
  -4   1   1      140.12      141.13      4.19 o 
  -3   1   1     1314.89     1360.19     15.00 o 
  -2   1   1      677.50      693.72      8.39 o 
  -1   1   1     6980.98     6581.47     53.67 o 
   0   1   1      878.83      917.95      8.47 o 
   1   1   1      910.28      885.51      8.09 o 
   2   1   1      475.73      477.49      7.07 o 
   3   1   1       38.85       36.19      1.12 o 
   4   1   1       58.68       59.45      1.77 o 
   5   1   1       11.05       12.06      1.13 o 
   6   1   1        6.99        8.49      1.14 o 
   7   1   1        0.01        0.15      0.93 o 
   8   1   1        3.50        4.80      1.68 o 
  -6   2   1       13.71       13.33      2.31 o 
  -5   2   1        0.75        0.53      0.82 o 
  -4   2   1      105.27      103.48      3.95 o 
  -3   2   1       15.61       15.40      1.53 o 
  -2   2   1        0.17       -0.17      0.38 o 
  -1   2   1      334.03      296.32      5.08 o 
   0   2   1      169.04      176.08      3.37 o 
   1   2   1     4388.38     4239.65     26.97 o 
   2   2   1      247.80      231.18      3.10 o 
   3   2   1        7.52        9.34      0.87 o 
   4   2   1      558.44      539.21      4.66 o 
   5   2   1        4.37        5.04      0.82 o 
   6   2   1       42.01       43.28      2.18 o 
   7   2   1       16.62       14.86      1.71 o 
   8   2   1        0.79        0.57      1.16 o 
  -6   3   1        0.66        1.09      1.30 o 
  -5   3   1        3.69        1.58      1.12 o 
  -4   3   1        0.11       -0.11      0.75 o 
  -3   3   1       42.66       43.05      2.48 o 
  -2   3   1       13.69       15.39      1.14 o 
  -1   3   1       60.50       50.90      2.04 o 
   0   3   1       54.58       59.78      2.32 o 
   1   3   1       51.97       58.05      1.57 o 
   2   3   1      199.04      204.13      3.16 o 
   3   3   1       31.81       32.18      1.30 o 
   4   3   1      345.57      353.37      4.92 o 
   5   3   1        2.67        1.12      0.50 o 
   6   3   1        0.03        0.45      0.58 o 
   7   3   1        9.30        9.09      1.35 o 
   8   3   1        0.10       -0.77      0.70 o 
  -5   4   1        0.11        0.66      1.09 o 
  -4   4   1        0.33        0.25      0.83 o 
  -3   4   1      192.47      179.84      5.55 o 
  -2   4   1       31.97       28.82      3.37 o 
  -1   4   1        0.96        1.90      0.44 o 
   0   4   1        0.25        0.64      0.58 o 
   1   4   1        4.51        2.80      0.57 o 
   2   4   1      337.46      326.20      4.61 o 
   3   4   1      103.72      105.40      2.63 o 
   4   4   1      197.17      219.79      4.07 o 
   5   4   1      107.48      110.81      3.04 o 
   6   4   1       80.61       85.94      4.51 o 
   7   4   1        3.08        1.44      1.50 o 
   8   4   1        0.00        0.62      0.80 o 
  -4   5   1        3.18        3.72      1.32 o 
  -3   5   1       17.30       15.03      2.09 o 
  -2   5   1        6.88        5.22      0.93 o 
  -1   5   1        6.77        7.44      1.33 o 
   0   5   1       31.79       36.31      2.35 o 
   1   5   1        3.84        5.15      0.80 o 
   2   5   1        1.34        0.82      0.68 o 
   3   5   1        2.19        4.23      0.76 o 
   4   5   1       31.21       25.33      1.64 o 
   5   5   1       16.15       19.99      1.59 o 
   6   5   1        7.23        6.99      1.14 o 
   7   5   1        3.04        0.98      1.34 o 
   8   5   1        4.30        3.19      1.05 o 
  -3   6   1        0.29       -0.49      0.84 o 
  -2   6   1       10.96        9.64      1.34 o 
  -1   6   1        3.72        2.12      0.82 o 
   0   6   1        2.23        0.61      0.82 o 
   1   6   1       25.99       28.63      2.43 o 
   2   6   1        5.10        3.86      0.84 o 
   3   6   1        0.30       -0.23      0.59 o 
   4   6   1       41.47       42.62      2.12 o 
   5   6   1       31.42       29.92      2.65 o 
   6   6   1        0.09        0.84      0.73 o 
   7   6   1        3.82        5.14      1.19 o 
   8   6   1        5.68        8.39      2.45 o 
  -2   7   1        1.72        0.03      0.93 o 
  -1   7   1        1.79        0.48      0.82 o 
   0   7   1        2.46        1.16      1.09 o 
   1   7   1        7.74        6.66      1.64 o 
   2   7   1        0.02        0.33      0.82 o 
   3   7   1        2.01        0.73      0.99 o 
   4   7   1       27.93       25.59      3.72 o 
   5   7   1        2.07        2.48      1.84 o 
   6   7   1        0.09       -0.88      0.69 o 
   7   7   1       41.02       44.04      2.80 o 
   8   7   1        9.87       10.66      2.93 o 
   0   8   1        0.97        1.33      1.02 o 
   1   8   1        2.89        5.27      1.56 o 
   2   8   1        7.93        6.20      1.81 o 
   3   8   1        0.33        0.29      0.95 o 
   4   8   1        4.42        7.34      1.74 o 
   5   8   1        0.39        0.06      1.14 o 
   6   8   1        0.28        0.65      1.83 o 
   7   8   1       10.18        7.80      2.47 o 
   2   9   1        5.60        6.89      2.02 o 
   3   9   1        1.63        3.50      1.63 o 
   4   9   1        0.00        0.18      1.32 o 
   5   9   1        0.07        0.14      1.34 o 
   6   9   1        0.83        0.25      1.38 o 
  -5  -9   2        2.41        4.08      2.03 o 
  -4  -9   2        0.06       -0.30      1.44 o 
  -3  -9   2       18.95       26.91      3.60 o 
  -7  -8   2       16.75       18.10      2.25 o 
  -6  -8   2        1.91        0.94      1.50 o 
  -5  -8   2       25.93       32.53      3.69 o 
  -4  -8   2        0.19       -0.26      1.15 o 
  -3  -8   2       13.67       13.89      2.58 o 
  -2  -8   2       22.07       20.65      2.83 o 
  -1  -8   2        2.10        2.57      1.44 o 
   0  -8   2        0.45        0.76      1.29 o 
  -7  -7   2        1.23       -0.32      0.91 o 
  -6  -7   2        0.29       -0.08      0.97 o 
  -5  -7   2        0.01        0.63      0.73 o 
  -4  -7   2       13.06        9.30      2.07 o 
  -3  -7   2       10.49       12.68      2.33 o 
  -2  -7   2        2.50        3.18      1.28 o 
  -1  -7   2        2.09        0.07      1.00 o 
   0  -7   2       35.23       39.51      3.44 o 
   1  -7   2       13.93       12.71      2.35 o 
   2  -7   2        5.97       12.37      2.25 o 
  -8  -6   2        0.55        1.01      1.05 o 
  -7  -6   2        7.63        9.80      1.60 o 
  -6  -6   2      119.19      120.24      4.78 o 
  -5  -6   2        0.00        0.02      0.69 o 
  -4  -6   2       41.39       35.76      2.81 o 
  -3  -6   2        1.61        2.09      0.86 o 
  -2  -6   2       80.71       75.90      3.93 o 
  -1  -6   2       73.99       85.92      4.14 o 
   0  -6   2        0.01       -0.16      0.80 o 
   1  -6   2       26.81       34.54      3.10 o 
   2  -6   2        4.33        3.76      1.19 o 
   3  -6   2       42.18       52.31      3.10 o 
  -8  -5   2        0.25       -0.03      1.15 o 
  -7  -5   2        1.21        1.76      0.88 o 
  -6  -5   2       65.04       64.37      3.84 o 
  -5  -5   2        8.37        5.62      1.19 o 
  -4  -5   2        2.75        1.08      0.62 o 
  -3  -5   2       94.27       89.04      2.70 o 
  -2  -5   2       23.76       25.94      1.88 o 
  -1  -5   2       35.44       30.38      2.45 o 
   0  -5   2      131.47      135.85      4.77 o 
   1  -5   2       60.95       76.94      3.73 o 
   2  -5   2       43.20       47.84      2.46 o 
   3  -5   2        9.39        9.84      2.24 o 
   4  -5   2       14.22       14.79      2.38 o 
  -8  -4   2        0.99        0.72      1.01 o 
  -7  -4   2        9.06        8.72      2.93 o 
  -6  -4   2        1.79        0.72      0.79 o 
  -5  -4   2       67.42       74.28      3.95 o 
  -4  -4   2       19.65       21.86      1.51 o 
  -3  -4   2      214.72      220.01      4.02 o 
  -2  -4   2        1.29        2.43      0.42 o 
  -1  -4   2       53.16       57.59      1.39 o 
   0  -4   2       36.24       36.78      1.59 o 
   1  -4   2        2.21        1.58      0.57 o 
   2  -4   2        0.07       -0.04      0.44 o 
   3  -4   2        3.25        1.69      1.23 o 
   4  -4   2        2.36        0.74      0.96 o 
   5  -4   2        1.32        2.02      1.24 o 
  -8  -3   2        0.12       -0.20      1.17 o 
  -7  -3   2        8.24        6.69      1.60 o 
  -6  -3   2        9.65       10.69      1.32 o 
  -5  -3   2        4.30        3.32      0.79 o 
  -4  -3   2      139.71      155.53      3.35 o 
  -3  -3   2        0.89        1.11      0.52 o 
  -2  -3   2        6.74        7.32      0.76 o 
  -1  -3   2       19.30       17.74      0.71 o 
   0  -3   2        1.05        0.52      0.61 o 
   1  -3   2      497.84      529.28     12.72 o 
   2  -3   2       98.63       93.00      2.14 o 
   3  -3   2       17.74       13.85      1.14 o 
   4  -3   2        2.00        2.31      0.96 o 
   5  -3   2        8.18        8.55      1.72 o 
   6  -3   2        4.55        0.74      1.28 o 
  -8  -2   2       10.57       12.86      2.33 o 
  -7  -2   2        0.04       -0.20      0.85 o 
  -6  -2   2       55.00       50.26      3.02 o 
  -5  -2   2        2.83        2.21      0.92 o 
  -4  -2   2       22.96       23.36      1.39 o 
  -3  -2   2        3.23        2.01      0.69 o 
  -2  -2   2       60.98       63.74      1.63 o 
  -1  -2   2       88.29       96.77      1.79 o 
   0  -2   2        0.44        2.65      0.93 o 
   1  -2   2       37.66       46.51      1.46 o 
   2  -2   2      116.69      111.93      2.08 o 
   3  -2   2        0.03        0.05      0.38 o 
   4  -2   2      370.48      368.22      5.79 o 
   5  -2   2       52.18       52.13      3.06 o 
   6  -2   2        3.16        2.41      1.19 o 
  -8  -1   2       10.95       10.43      2.34 o 
  -7  -1   2        0.79        1.43      1.17 o 
  -6  -1   2        4.83        1.37      0.97 o 
  -5  -1   2        2.33        9.82      1.47 o 
  -4  -1   2        8.16       11.40      1.36 o 
  -3  -1   2      799.08      812.62      9.89 o 
  -2  -1   2      507.16      494.59      6.43 o 
   0  -1   2     1943.50     1822.82     11.63 o 
   1  -1   2     1408.09     1428.99     15.52 o 
   2  -1   2       91.92       91.67      1.60 o 
   3  -1   2      125.85      121.68      2.57 o 
   4  -1   2        1.55        1.89      1.01 o 
   5  -1   2       17.54       18.60      1.52 o 
   6  -1   2       17.79       19.57      2.30 o 
   7  -1   2        1.78        2.85      1.51 o 
  -7   0   2       15.65       17.59      2.46 o 
  -6   0   2      132.42      118.13      4.68 o 
  -5   0   2      158.54      175.43      5.21 o 
  -4   0   2      113.63      105.61      3.57 o 
  -3   0   2      701.92      791.71     10.01 o 
  -2   0   2      244.65      238.73      4.12 o 
  -1   0   2      245.80      250.01      3.43 o 
   0   0   2      265.36      247.43      2.77 o 
   1   0   2       41.98       50.85      0.73 o 
   2   0   2      302.77      279.47      2.56 o 
   3   0   2        7.34        7.74      0.57 o 
   4   0   2       77.53       73.95      1.69 o 
   5   0   2      123.02      122.41      2.50 o 
   6   0   2        0.05       -0.33      0.74 o 
   7   0   2        0.18        0.53      1.11 o 
  -7   1   2       30.45       28.07      3.21 o 
  -6   1   2        5.80        7.25      1.79 o 
  -5   1   2      452.31      478.70      9.37 o 
  -4   1   2       19.17       21.17      1.91 o 
  -3   1   2     1331.13     1278.21     14.40 o 
  -2   1   2      158.06      190.67      3.91 o 
  -1   1   2       77.82       83.29      2.02 o 
   0   1   2        0.00        2.12      0.30 o 
   1   1   2      363.04      337.32      3.51 o 
   2   1   2      111.25      109.02      1.34 o 
   3   1   2      283.94      266.08      2.76 o 
   4   1   2       24.06       22.19      1.22 o 
   5   1   2       11.86       12.66      1.03 o 
   6   1   2        0.99        0.85      0.90 o 
   7   1   2        1.64        0.65      1.04 o 
   8   1   2        9.40       11.47      2.22 o 
  -6   2   2        2.61        2.15      1.32 o 
  -5   2   2       22.42       25.60      2.53 o 
  -4   2   2        2.86        1.11      0.75 o 
  -3   2   2       26.01       25.07      1.76 o 
  -2   2   2       65.75       66.43      2.52 o 
  -1   2   2        1.17        1.03      0.71 o 
   0   2   2      103.33      100.43      2.36 o 
   1   2   2     5491.33     5473.78     35.08 o 
   2   2   2      888.96      833.75     13.38 o 
   3   2   2       34.88       30.08      1.66 o 
   4   2   2       89.46       87.03      1.82 o 
   5   2   2        0.34        0.67      0.37 o 
   6   2   2       19.54       17.60      1.69 o 
   7   2   2        0.19        0.55      0.70 o 
   8   2   2        1.09        0.77      1.06 o 
  -6   3   2        6.68        6.40      1.99 o 
  -5   3   2        0.95       -0.58      0.85 o 
  -4   3   2        0.02        0.82      0.80 o 
  -3   3   2      158.30      165.14      4.88 o 
  -2   3   2      170.47      178.08      4.72 o 
  -1   3   2        0.30        0.38      0.37 o 
   0   3   2      240.69      250.44      4.78 o 
   1   3   2      462.55      454.90      6.49 o 
   2   3   2       87.76       85.23      1.44 o 
   3   3   2        6.44        5.96      0.69 o 
   4   3   2       26.29       28.11      0.94 o 
   5   3   2       61.63       60.67      2.08 o 
   6   3   2       24.35       21.22      3.25 o 
   7   3   2        4.96        2.34      1.34 o 
   8   3   2        0.02       -1.05      1.35 o 
  -5   4   2        0.16       -1.16      0.90 o 
  -4   4   2        2.14        2.19      1.09 o 
  -3   4   2       93.83       93.71      3.95 o 
  -2   4   2       23.33       18.63      1.88 o 
  -1   4   2        4.13        2.94      0.58 o 
   0   4   2      533.36      568.73      8.87 o 
   1   4   2      369.85      361.62      6.38 o 
   2   4   2      441.43      483.51      5.84 o 
   3   4   2       42.45       50.75      1.33 o 
   4   4   2       23.43       23.95      1.37 o 
   5   4   2       36.17       37.62      1.82 o 
   6   4   2       30.86       35.28      1.90 o 
   7   4   2        9.51        8.64      1.39 o 
   8   4   2        0.15        2.04      1.68 o 
  -4   5   2        1.45        0.40      0.95 o 
  -3   5   2        0.42       -0.30      0.65 o 
  -2   5   2        5.04        7.03      2.62 o 
  -1   5   2       19.08       15.99      1.36 o 
   0   5   2        6.54       10.38      1.55 o 
   1   5   2       19.70       22.00      2.41 o 
   2   5   2        0.12        0.96      0.64 o 
   3   5   2       27.66       31.41      1.63 o 
   4   5   2        9.02        9.48      1.13 o 
   5   5   2       15.81       16.96      1.86 o 
   6   5   2        4.50        5.19      1.05 o 
   7   5   2        0.24        0.72      0.74 o 
   8   5   2       25.64       29.53      4.05 o 
  -3   6   2        0.20        1.16      1.00 o 
  -2   6   2       36.57       29.99      2.77 o 
  -1   6   2        0.09       -0.21      0.55 o 
   0   6   2        0.14       -0.94      0.59 o 
   1   6   2       54.86       53.86      3.04 o 
   2   6   2        0.01       -0.42      0.45 o 
   3   6   2       16.01       13.25      2.02 o 
   4   6   2       48.66       51.63      2.29 o 
   5   6   2        0.36       -0.15      0.57 o 
   6   6   2        0.23        1.21      0.75 o 
   7   6   2        1.96        0.54      1.49 o 
   8   6   2        7.83        4.72      2.19 o 
  -2   7   2        8.86        6.16      1.69 o 
  -1   7   2        1.67        1.18      0.88 o 
   0   7   2        2.35        1.97      1.05 o 
   1   7   2        0.41       -0.76      0.66 o 
   2   7   2        0.06       -0.14      0.77 o 
   3   7   2       26.52       27.28      2.36 o 
   4   7   2        0.00       -0.31      0.87 o 
   5   7   2       14.43       11.94      3.07 o 
   6   7   2       39.14       47.96      2.71 o 
   7   7   2        1.36        3.27      1.94 o 
   8   7   2        2.91        3.73      2.14 o 
   0   8   2        0.54       -0.55      1.07 o 
   1   8   2        2.17        2.77      1.38 o 
   2   8   2        3.22        6.08      1.71 o 
   3   8   2        7.38        5.30      1.47 o 
   4   8   2        5.26        4.20      1.52 o 
   5   8   2        0.01        0.06      0.87 o 
   6   8   2        0.82        1.36      1.68 o 
   7   8   2        0.55       -0.48      1.68 o 
   2   9   2        1.67        1.30      1.29 o 
   3   9   2        2.66        0.09      1.28 o 
   4   9   2        0.00        0.57      1.25 o 
   5   9   2        2.95        0.97      1.29 o 
   6   9   2        0.25        4.51      2.18 o 
  -6  -8   3        0.13        1.78      1.47 o 
  -5  -8   3        2.39        3.52      1.68 o 
  -4  -8   3        6.23        6.62      1.96 o 
  -3  -8   3        0.99        1.00      1.32 o 
  -2  -8   3       41.84       41.49      3.83 o 
  -1  -8   3        0.59       -0.17      1.13 o 
   0  -8   3        0.01        0.16      1.17 o 
  -7  -7   3        0.56        1.81      1.11 o 
  -6  -7   3        2.39        0.78      0.87 o 
  -5  -7   3        0.85       -0.38      0.72 o 
  -4  -7   3        6.37        7.29      1.96 o 
  -3  -7   3        7.88       13.38      2.38 o 
  -2  -7   3       34.78       42.45      3.54 o 
  -1  -7   3        0.38        1.58      1.09 o 
   0  -7   3        8.57       10.33      2.07 o 
   1  -7   3       10.95       16.37      2.61 o 
  -8  -6   3        6.24        6.02      1.96 o 
  -7  -6   3        8.02        6.37      1.43 o 
  -6  -6   3       23.95       29.23      4.16 o 
  -5  -6   3       48.65       52.36      2.56 o 
  -4  -6   3        0.01       -0.05      0.71 o 
  -3  -6   3      307.28      343.61      8.85 o 
  -2  -6   3       54.28       44.93      3.17 o 
  -1  -6   3      312.44      320.11      8.29 o 
   0  -6   3       22.78       18.26      2.34 o 
   1  -6   3      108.64      125.57      5.30 o 
   2  -6   3       11.01       10.17      2.34 o 
   3  -6   3        0.00        1.13      1.70 o 
  -8  -5   3        0.20        1.38      1.35 o 
  -7  -5   3        3.73        2.79      1.30 o 
  -6  -5   3       18.20       19.20      1.86 o 
  -5  -5   3       21.60       18.27      1.68 o 
  -4  -5   3       44.84       44.98      4.81 o 
  -3  -5   3       26.66       27.82      2.94 o 
  -2  -5   3      105.96      103.94      4.71 o 
  -1  -5   3       28.86       37.49      1.73 o 
   0  -5   3       63.30       59.81      2.28 o 
   1  -5   3        4.00        4.25      2.02 o 
   2  -5   3       60.89       64.62      2.27 o 
   3  -5   3        0.19       -0.33      0.71 o 
   4  -5   3        2.26        1.84      1.37 o 
  -8  -4   3        3.08        3.65      1.48 o 
  -7  -4   3       13.63       15.19      2.26 o 
  -6  -4   3        1.27        0.11      0.69 o 
  -5  -4   3        6.37        7.31      3.30 o 
  -4  -4   3        0.90        0.79      0.55 o 
  -3  -4   3       10.07        4.95      0.83 o 
  -2  -4   3       88.37       89.61      1.75 o 
  -1  -4   3       75.53       73.84      1.78 o 
   0  -4   3        4.02        2.42      0.61 o 
   1  -4   3       16.84       14.60      1.29 o 
   2  -4   3        1.28        2.57      0.77 o 
   3  -4   3       12.96       15.96      1.32 o 
   4  -4   3        2.92        1.28      1.04 o 
   5  -4   3        1.68        3.14      1.52 o 
  -8  -3   3        0.06        0.48      1.08 o 
  -7  -3   3        0.88       -0.12      0.86 o 
  -6  -3   3        5.34        3.29      1.18 o 
  -5  -3   3       25.88       32.50      2.44 o 
  -4  -3   3        3.98        7.66      1.00 o 
  -3  -3   3      146.50      142.60      3.04 o 
  -2  -3   3      566.93      568.51      4.52 o 
  -1  -3   3        2.82        1.19      0.59 o 
   0  -3   3      199.50      199.38      3.31 o 
   1  -3   3      437.89      473.12      5.88 o 
   2  -3   3       55.42       52.86      3.87 o 
   3  -3   3       30.19       29.84      3.28 o 
   4  -3   3       68.94       62.22      4.63 o 
   5  -3   3       16.01       11.88      1.98 o 
   6  -3   3       11.12       14.59      2.41 o 
  -8  -2   3        1.69        2.47      1.45 o 
  -7  -2   3        0.66        1.51      1.08 o 
  -6  -2   3       20.04       15.51      2.03 o 
  -5  -2   3        2.28        1.98      0.89 o 
  -4  -2   3        0.27       -0.32      0.75 o 
  -3  -2   3        1.81        1.06      0.39 o 
  -2  -2   3       33.81       28.81      0.91 o 
  -1  -2   3        0.01        0.13      0.20 o 
   0  -2   3     1515.62     1498.43     12.67 o 
   1  -2   3       66.71       71.14      1.84 o 
   2  -2   3        1.41        0.62      0.32 o 
   3  -2   3      197.61      198.88      3.10 o 
   4  -2   3      104.42       95.41      4.27 o 
   5  -2   3       15.17       17.39      1.64 o 
   6  -2   3        9.16        8.88      1.86 o 
  -8  -1   3        0.30        0.99      1.20 o 
  -7  -1   3        0.88       -1.28      0.87 o 
  -6  -1   3       10.02        4.82      1.34 o 
  -5  -1   3        2.27        1.52      0.91 o 
  -4  -1   3       55.68       52.60      2.51 o 
  -3  -1   3       19.15       11.29      1.19 o 
  -2  -1   3        2.52        4.66      0.69 o 
  -1  -1   3      612.32      625.92      5.09 o 
   0  -1   3       91.67      108.05      1.73 o 
   1  -1   3        9.30       12.00      0.70 o 
   2  -1   3      380.51      377.56      3.58 o 
   3  -1   3      275.87      267.34      3.08 o 
   4  -1   3        9.68        9.78      1.17 o 
   5  -1   3       14.15       12.60      1.30 o 
   6  -1   3        9.29       10.91      1.89 o 
   7  -1   3        0.07       -0.61      0.97 o 
  -7   0   3       21.79       16.53      2.51 o 
  -6   0   3       10.37        8.04      1.69 o 
  -5   0   3       19.33       14.54      1.88 o 
  -4   0   3      209.62      209.08      5.20 o 
  -3   0   3       78.32       77.41      2.75 o 
  -2   0   3       12.40       12.67      1.03 o 
  -1   0   3     1182.25     1207.68     18.66 o 
   0   0   3       22.83       17.18      0.56 o 
   1   0   3       90.11       84.00      1.55 o 
   2   0   3      282.83      264.18      5.24 o 
   3   0   3        5.77        3.90      0.65 o 
   4   0   3       34.59       37.17      1.22 o 
   5   0   3      292.37      290.30      3.94 o 
   6   0   3        5.42        4.56      0.98 o 
   7   0   3        0.00        1.92      1.20 o 
  -7   1   3       51.47       51.66      4.02 o 
  -6   1   3        3.58        0.89      1.06 o 
  -5   1   3       21.21       20.39      2.29 o 
  -4   1   3       24.20       26.52      2.13 o 
  -3   1   3       47.29       50.68      2.37 o 
  -2   1   3      194.83      199.74      4.05 o 
  -1   1   3      592.38      572.95      6.74 o 
   0   1   3     1254.80     1236.02     14.12 o 
   1   1   3     6096.93     6012.36     50.59 o 
   2   1   3      157.31      134.52      1.50 o 
   3   1   3       15.43       14.59      0.66 o 
   4   1   3       54.00       52.74      3.18 o 
   5   1   3       19.12       20.76      1.75 o 
   6   1   3        4.09        3.33      0.71 o 
   7   1   3       30.62       36.31      2.78 o 
  -6   2   3       38.19       39.62      3.45 o 
  -5   2   3        1.79        0.56      0.96 o 
  -4   2   3       32.25       28.05      2.32 o 
  -3   2   3        9.91       10.45      1.43 o 
  -2   2   3       85.74       96.01      3.04 o 
  -1   2   3       49.23       51.85      1.97 o 
   0   2   3       41.19       38.28      1.05 o 
   1   2   3     2759.78     2819.36     36.95 o 
   2   2   3      644.34      665.29      4.56 o 
   3   2   3        0.35        0.20      0.19 o 
   4   2   3       26.00       26.78      0.96 o 
   5   2   3       54.10       53.61      1.54 o 
   6   2   3        0.47       -0.52      0.42 o 
   7   2   3        1.94        2.99      0.91 o 
   8   2   3        0.02        0.01      1.50 o 
  -6   3   3        0.01        0.51      1.26 o 
  -5   3   3        3.24        4.95      1.52 o 
  -4   3   3       35.23       41.20      2.77 o 
  -3   3   3       14.04       12.83      1.67 o 
  -2   3   3        3.39        2.75      0.77 o 
  -1   3   3       36.09       32.98      2.13 o 
   0   3   3       16.62       15.19      0.72 o 
   1   3   3       15.97       14.28      1.08 o 
   2   3   3      221.12      231.60      2.57 o 
   3   3   3      390.19      398.79      3.97 o 
   4   3   3       64.94       71.54      1.51 o 
   5   3   3        6.80        5.04      1.53 o 
   6   3   3        1.88        2.48      0.77 o 
   7   3   3        1.36        0.61      1.37 o 
   8   3   3        0.43       -1.39      1.49 o 
  -5   4   3        0.49        0.50      1.03 o 
  -4   4   3       26.18       22.54      2.48 o 
  -3   4   3        0.50        0.76      0.68 o 
  -2   4   3       26.74       27.97      2.25 o 
  -1   4   3       95.88       90.95      2.44 o 
   0   4   3       10.73       10.62      1.30 o 
   1   4   3       10.24       17.09      1.43 o 
   2   4   3      456.93      488.05      4.56 o 
   3   4   3        7.85        6.74      0.61 o 
   4   4   3       28.66       25.93      2.69 o 
   5   4   3       13.41       13.72      1.19 o 
   6   4   3       14.26       14.24      1.32 o 
   7   4   3        0.04        0.06      1.22 o 
   8   4   3        5.55        8.03      2.60 o 
  -4   5   3        1.43        1.64      1.08 o 
  -3   5   3        5.48        2.67      1.19 o 
  -2   5   3       30.83       27.33      2.41 o 
  -1   5   3       39.55       45.80      1.91 o 
   0   5   3        2.53        1.79      0.74 o 
   1   5   3       16.68       16.63      1.70 o 
   2   5   3       27.86       27.78      2.90 o 
   3   5   3        1.33        0.49      0.37 o 
   4   5   3        0.01        0.61      0.55 o 
   5   5   3       20.73       20.63      1.54 o 
   6   5   3        0.04        0.13      0.60 o 
   7   5   3        0.72        1.30      1.43 o 
   8   5   3        5.54        0.93      1.82 o 
  -3   6   3        1.39        1.40      1.13 o 
  -2   6   3       65.61       61.26      3.54 o 
  -1   6   3        7.60        6.23      1.80 o 
   0   6   3        4.82        5.82      0.77 o 
   1   6   3       21.82       25.14      1.69 o 
   2   6   3        0.97        0.79      0.59 o 
   3   6   3        0.04       -0.26      0.74 o 
   4   6   3        1.49        0.79      0.68 o 
   5   6   3        3.22        3.29      2.69 o 
   6   6   3       13.39       11.44      2.55 o 
   7   6   3        4.81       10.92      2.63 o 
   8   6   3        1.31        0.30      1.76 o 
  -2   7   3        6.36        6.47      1.67 o 
  -1   7   3        0.93        0.85      1.05 o 
   0   7   3        1.28        0.94      0.73 o 
   1   7   3       15.32       10.92      1.83 o 
   2   7   3       19.96       22.68      2.35 o 
   3   7   3        0.30        0.46      1.10 o 
   4   7   3       28.58       28.60      2.00 o 
   5   7   3        1.04        0.14      0.71 o 
   6   7   3        0.39       -0.58      1.47 o 
   7   7   3        0.05        2.00      1.64 o 
   8   7   3        0.55        0.03      1.91 o 
   0   8   3        3.62        3.86      2.25 o 
   1   8   3        3.31        4.18      1.41 o 
   2   8   3       25.50       29.91      3.00 o 
   3   8   3        0.35        0.21      0.88 o 
   4   8   3        2.95        4.32      2.08 o 
   5   8   3       14.98       13.93      2.79 o 
   6   8   3        0.03       -0.76      1.56 o 
   7   8   3        0.40        2.69      1.88 o 
   2   9   3        1.76        1.33      1.27 o 
   3   9   3        0.40       -1.08      1.05 o 
   4   9   3        0.03       -0.53      1.03 o 
   6   9   3        1.20       -0.41      1.99 o 
  -6  -8   4        0.77        0.27      1.40 o 
  -5  -8   4        9.96        8.79      2.36 o 
  -4  -8   4        7.65        4.66      1.79 o 
  -3  -8   4        0.05       -0.46      1.10 o 
  -2  -8   4       31.66       30.93      3.59 o 
  -1  -8   4        1.37        2.83      1.52 o 
  -7  -7   4        1.11        0.36      1.41 o 
  -6  -7   4       14.67       19.40      2.95 o 
  -5  -7   4        0.01       -0.43      0.96 o 
  -4  -7   4        3.12        0.80      1.09 o 
  -3  -7   4        0.01       -0.47      0.96 o 
  -2  -7   4       19.50       22.42      2.89 o 
  -1  -7   4        0.14       -0.73      0.93 o 
   0  -7   4       25.70       22.08      2.94 o 
   1  -7   4        4.85        1.71      1.24 o 
  -7  -6   4       21.81       22.97      2.99 o 
  -6  -6   4       15.87       16.37      2.56 o 
  -5  -6   4       65.37       76.45      3.06 o 
  -4  -6   4        1.56        0.69      0.74 o 
  -3  -6   4       67.19       74.29      4.20 o 
  -2  -6   4        9.63        4.57      1.53 o 
  -1  -6   4       22.84       21.04      2.50 o 
   0  -6   4        5.40        2.92      0.94 o 
   1  -6   4        2.01        4.37      1.38 o 
   2  -6   4        5.10        2.37      1.46 o 
   3  -6   4        1.11        1.93      1.22 o 
  -8  -5   4       14.18       15.60      2.68 o 
  -7  -5   4        0.26       -0.09      0.99 o 
  -6  -5   4       92.70       90.30      4.52 o 
  -5  -5   4       32.90       40.40      3.12 o 
  -4  -5   4      218.10      219.56      4.67 o 
  -3  -5   4        2.89        1.37      0.67 o 
  -2  -5   4      226.25      208.70      6.31 o 
  -1  -5   4        2.42        1.07      0.60 o 
   0  -5   4      148.91      131.20      3.51 o 
   1  -5   4      123.41      133.82      8.52 o 
   2  -5   4        4.00        5.05      1.57 o 
   3  -5   4       13.29       16.35      1.87 o 
   4  -5   4        0.02       -0.35      1.09 o 
  -8  -4   4        0.82        4.92      1.70 o 
  -7  -4   4        0.44        1.10      1.05 o 
  -6  -4   4        7.40        5.63      1.52 o 
  -5  -4   4      258.10      243.02      6.70 o 
  -4  -4   4        0.09       -0.49      0.46 o 
  -3  -4   4       29.10       27.04      2.25 o 
  -2  -4   4      178.44      187.46      3.37 o 
  -1  -4   4       73.10       68.89      2.08 o 
   0  -4   4       48.76       45.54      1.81 o 
   1  -4   4        0.08        0.05      0.49 o 
   2  -4   4       44.25       43.03      2.07 o 
   3  -4   4        7.57        8.31      1.05 o 
   4  -4   4        0.21       -0.61      0.71 o 
   5  -4   4        0.16        0.97      1.19 o 
  -8  -3   4        0.43       -0.60      1.11 o 
  -7  -3   4        0.48       -0.24      0.89 o 
  -6  -3   4        4.91        4.71      1.41 o 
  -5  -3   4       97.52       87.66      3.80 o 
  -4  -3   4       29.24       28.39      2.18 o 
  -3  -3   4       51.70       59.86      2.74 o 
  -2  -3   4      159.93      178.93      2.76 o 
  -1  -3   4        0.12        1.12      0.43 o 
   0  -3   4        3.17        3.77      0.63 o 
   1  -3   4        8.42        8.41      0.93 o 
   2  -3   4        3.67        1.99      0.58 o 
   3  -3   4        4.31        3.00      0.64 o 
   4  -3   4        0.04       -0.50      0.74 o 
   5  -3   4        0.58        0.24      0.76 o 
   6  -3   4        6.95       11.37      2.35 o 
  -8  -2   4        0.53        1.92      1.37 o 
  -7  -2   4        0.91        2.15      1.20 o 
  -6  -2   4       31.65       30.85      2.76 o 
  -5  -2   4       35.97       39.96      2.60 o 
  -4  -2   4      197.56      203.79      3.39 o 
  -3  -2   4       68.75       76.96      1.78 o 
  -2  -2   4      196.26      191.57      2.73 o 
  -1  -2   4      653.83      654.98      5.93 o 
   0  -2   4     1619.30     1655.15     17.84 o 
   1  -2   4      605.62      565.32      5.99 o 
   2  -2   4      388.10      362.17      5.29 o 
   3  -2   4       84.20       78.51      2.09 o 
   4  -2   4       72.97       69.91      2.49 o 
   5  -2   4        3.94        4.62      1.80 o 
   6  -2   4        1.26       -1.04      1.09 o 
  -7  -1   4        0.24       -1.39      0.95 o 
  -6  -1   4        2.85        1.84      1.07 o 
  -5  -1   4       42.49       42.54      2.64 o 
  -4  -1   4       33.67       36.55      2.20 o 
  -3  -1   4       34.26       37.16      1.80 o 
  -2  -1   4       45.38       42.69      1.29 o 
  -1  -1   4      770.12      791.01      7.00 o 
   0  -1   4       34.50       37.54      1.10 o 
   1  -1   4      520.82      513.40      8.20 o 
   2  -1   4     1000.37     1034.11      9.89 o 
   3  -1   4        0.02        0.10      0.29 o 
   4  -1   4        0.22       -0.21      0.44 o 
   5  -1   4       68.57       73.43      2.59 o 
   6  -1   4        3.12        3.49      1.88 o 
  -7   0   4        0.04       -0.22      1.13 o 
  -6   0   4        2.80        2.60      1.21 o 
  -5   0   4       81.73       76.31      3.58 o 
  -4   0   4        5.38        5.70      1.14 o 
  -3   0   4      291.94      304.31      5.84 o 
  -2   0   4       31.56       36.40      1.26 o 
  -1   0   4        2.97        4.16      0.47 o 
   0   0   4      196.86      214.81      3.73 o 
   1   0   4      396.18      357.60      3.37 o 
   2   0   4      260.20      250.55      2.97 o 
   3   0   4       74.07       62.55      1.37 o 
   4   0   4       39.82       35.40      1.22 o 
   5   0   4      116.47      105.04      2.77 o 
   6   0   4       67.32       69.77      2.81 o 
   7   0   4        1.07        3.91      1.83 o 
  -7   1   4        2.28        2.03      1.53 o 
  -6   1   4        9.79        7.36      1.82 o 
  -5   1   4       11.55        7.29      1.59 o 
  -4   1   4       16.87       17.46      1.89 o 
  -3   1   4      103.67      120.49      3.75 o 
  -2   1   4      628.97      672.22      8.77 o 
  -1   1   4      328.00      333.18      4.84 o 
   0   1   4       58.02       57.66      1.23 o 
   1   1   4      895.45      896.03     10.34 o 
   2   1   4      312.56      316.18      2.58 o 
   3   1   4      369.36      355.74      5.15 o 
   4   1   4       36.45       37.04      1.65 o 
   5   1   4      226.64      237.96      3.40 o 
   6   1   4       77.24       79.01      2.19 o 
   7   1   4        8.77        6.98      1.94 o 
  -6   2   4        2.02        0.10      1.18 o 
  -5   2   4        2.84        2.06      1.08 o 
  -4   2   4        3.58        3.24      1.04 o 
  -3   2   4       15.48       11.87      1.48 o 
  -2   2   4      167.72      187.43      4.50 o 
  -1   2   4        8.31        6.25      0.83 o 
   0   2   4        8.92       11.74      0.69 o 
   1   2   4      469.82      453.14      3.20 o 
   2   2   4      121.18      125.40      1.62 o 
   3   2   4       10.25       12.67      0.59 o 
   4   2   4       71.93       61.54      1.40 o 
   5   2   4        3.46        5.54      0.66 o 
   6   2   4       85.41       84.07      2.15 o 
   7   2   4        8.77       10.25      2.34 o 
  -5   3   4        0.25       -0.37      0.93 o 
  -4   3   4        7.16        9.06      1.68 o 
  -3   3   4        7.22        6.98      1.33 o 
  -2   3   4        0.81        1.52      0.62 o 
  -1   3   4       77.26       89.13      3.02 o 
   0   3   4      159.31      157.93      2.88 o 
   1   3   4       11.94        8.56      0.67 o 
   2   3   4      220.24      190.27      4.46 o 
   3   3   4       37.44       47.67      1.15 o 
   4   3   4        0.19       -0.13      0.24 o 
   5   3   4       25.78       22.23      1.55 o 
   6   3   4       11.24       13.90      2.46 o 
   7   3   4        0.41        0.09      1.25 o 
   8   3   4        1.07        3.04      1.90 o 
  -5   4   4       10.64       11.03      2.10 o 
  -4   4   4        0.01        0.61      0.89 o 
  -3   4   4       23.92       25.15      2.34 o 
  -2   4   4        4.06        3.08      0.93 o 
  -1   4   4       44.44       41.42      2.26 o 
   0   4   4       16.48       12.94      0.99 o 
   1   4   4        4.47        3.72      0.77 o 
   2   4   4      715.58      732.46      6.89 o 
   3   4   4        0.87        0.37      0.35 o 
   4   4   4       11.72       13.20      1.50 o 
   5   4   4      137.83      135.88      3.12 o 
   6   4   4       28.71       27.20      3.37 o 
   7   4   4       16.77       19.50      3.15 o 
   8   4   4       23.51       30.73      4.05 o 
  -4   5   4        0.01       -0.75      1.00 o 
  -3   5   4        9.88       11.41      1.91 o 
  -2   5   4       74.51       68.84      3.43 o 
  -1   5   4       14.90       14.63      3.01 o 
   0   5   4        4.00        3.92      0.70 o 
   1   5   4        9.28       10.35      1.35 o 
   2   5   4       48.80       50.19      1.53 o 
   3   5   4       11.43       12.19      0.85 o 
   4   5   4        7.94        7.55      0.99 o 
   5   5   4        0.04        0.18      0.56 o 
   6   5   4        0.04       -1.19      1.00 o 
   7   5   4        4.28        1.92      1.72 o 
   8   5   4        0.51        0.86      1.88 o 
  -3   6   4        0.53        0.68      1.03 o 
  -2   6   4       39.52       39.09      3.03 o 
  -1   6   4        2.49        1.45      0.69 o 
   0   6   4        0.35        1.75      0.67 o 
   1   6   4       29.08       29.44      2.35 o 
   2   6   4       18.18       14.85      1.09 o 
   3   6   4       21.09       22.49      3.36 o 
   4   6   4       10.41       13.12      2.42 o 
   5   6   4        3.39        4.05      1.85 o 
   6   6   4       46.99       50.71      4.56 o 
   7   6   4        0.61        0.83      1.65 o 
   8   6   4        4.72        2.64      2.01 o 
  -2   7   4        0.01       -1.20      0.92 o 
  -1   7   4        3.63        5.27      1.24 o 
   0   7   4       11.48       11.82      1.64 o 
   1   7   4        5.50        9.76      1.80 o 
   2   7   4        9.34        4.90      1.63 o 
   3   7   4        3.25        1.84      0.79 o 
   4   7   4        6.78        3.87      1.65 o 
   5   7   4       14.20       14.06      2.86 o 
   6   7   4        3.20        1.97      1.64 o 
   7   7   4        2.28        1.06      1.80 o 
   8   7   4        0.05        1.67      2.13 o 
   0   8   4        0.88        0.60      0.93 o 
   1   8   4        1.28        2.71      0.84 o 
   2   8   4        5.81       11.29      1.98 o 
   3   8   4        3.78        3.42      1.21 o 
   4   8   4        0.45        0.19      1.52 o 
   5   8   4        0.50        4.72      1.96 o 
   6   8   4        0.46        0.56      1.49 o 
   7   8   4        6.05        5.15      2.63 o 
   2   9   4        0.09       -0.95      1.10 o 
   5   9   4        5.41        9.25      2.68 o 
   6   9   4        0.00        1.57      2.15 o 
  -5  -8   5        0.35        1.39      1.56 o 
  -4  -8   5        0.14       -1.37      1.13 o 
  -3  -8   5        7.86        5.52      1.86 o 
  -2  -8   5       23.48       27.82      3.50 o 
  -1  -8   5        3.08        3.91      1.64 o 
  -7  -7   5        1.09        1.46      1.64 o 
  -6  -7   5        1.03       -0.76      1.15 o 
  -5  -7   5        4.00        5.65      1.83 o 
  -4  -7   5       34.83       41.12      3.90 o 
  -3  -7   5        0.01       -1.03      0.84 o 
  -2  -7   5       51.69       57.64      4.01 o 
  -1  -7   5        6.96        7.07      1.86 o 
   0  -7   5        1.79        1.19      1.28 o 
   1  -7   5        1.05        1.24      1.40 o 
  -7  -6   5        0.15        2.12      1.26 o 
  -6  -6   5       22.20       18.89      2.84 o 
  -5  -6   5        0.00        0.29      1.01 o 
  -4  -6   5       42.11       36.68      3.41 o 
  -3  -6   5       22.47       29.34      3.08 o 
  -2  -6   5        0.00        1.56      1.07 o 
  -1  -6   5       97.53       78.71      4.21 o 
   0  -6   5        1.54        0.47      0.85 o 
   1  -6   5        0.43        0.58      0.79 o 
   2  -6   5        6.85        6.18      1.26 o 
  -7  -5   5        1.64        0.61      1.17 o 
  -6  -5   5      116.43      119.21      5.26 o 
  -5  -5   5       70.87       73.22      3.94 o 
  -4  -5   5      146.92      131.43      5.14 o 
  -3  -5   5       42.07       34.74      2.91 o 
  -2  -5   5      110.96       91.64      4.27 o 
  -1  -5   5      239.07      245.95      4.61 o 
   0  -5   5        0.61        2.55      0.78 o 
   1  -5   5       10.55        8.83      1.24 o 
   2  -5   5       15.07       12.21      1.59 o 
   3  -5   5        0.01       -0.08      0.74 o 
   4  -5   5        1.01        0.73      1.39 o 
  -8  -4   5        8.51        8.30      2.11 o 
  -7  -4   5       35.15       40.22      3.52 o 
  -6  -4   5        0.38        0.59      0.91 o 
  -5  -4   5       29.42       27.79      2.65 o 
  -4  -4   5       12.03       12.28      1.80 o 
  -3  -4   5       28.22       33.03      2.55 o 
  -2  -4   5       83.21       96.85      2.40 o 
  -1  -4   5       49.07       46.04      1.77 o 
   0  -4   5       64.72       67.42      2.26 o 
   1  -4   5       12.25       16.14      1.41 o 
   2  -4   5       14.71       15.83      1.52 o 
   3  -4   5        1.40        0.93      0.58 o 
   4  -4   5       10.30       11.18      2.55 o 
   5  -4   5        0.01        0.65      1.38 o 
  -8  -3   5        0.91        1.20      1.36 o 
  -7  -3   5        2.72        0.71      1.24 o 
  -6  -3   5        0.52        0.55      1.01 o 
  -5  -3   5       92.60       89.65      3.97 o 
  -4  -3   5        9.81        9.15      1.49 o 
  -3  -3   5        0.46        0.30      0.51 o 
  -2  -3   5        0.11        1.24      0.41 o 
  -1  -3   5       63.82       69.81      1.93 o 
   0  -3   5        1.09        1.39      0.63 o 
   1  -3   5       39.33       45.31      1.79 o 
   2  -3   5       15.97       16.06      1.35 o 
   3  -3   5        0.01        0.32      0.46 o 
   4  -3   5        1.82        2.72      0.86 o 
   5  -3   5        3.23        5.64      1.56 o 
  -7  -2   5        0.20       -0.28      0.93 o 
  -6  -2   5        2.10        2.67      1.21 o 
  -5  -2   5       12.84       12.62      1.84 o 
  -4  -2   5      220.66      225.24      5.64 o 
  -3  -2   5      153.51      145.41      2.68 o 
  -2  -2   5      859.21      906.81      7.78 o 
  -1  -2   5      565.86      549.69      6.50 o 
   0  -2   5      366.08      357.51      4.47 o 
   1  -2   5      114.89      110.95      2.61 o 
   2  -2   5       97.33      103.72      2.56 o 
   3  -2   5        3.23        3.67      0.63 o 
   4  -2   5       14.61       15.88      3.79 o 
   5  -2   5        0.92        1.40      0.84 o 
   6  -2   5        0.19       -0.80      0.88 o 
  -7  -1   5        1.56        2.44      1.42 o 
  -6  -1   5        0.44        1.82      1.11 o 
  -5  -1   5        0.23        0.16      0.80 o 
  -4  -1   5        3.77        4.08      0.77 o 
  -3  -1   5       46.98       47.22      1.64 o 
  -2  -1   5      806.40      787.02      6.98 o 
  -1  -1   5      434.53      487.56      4.88 o 
   0  -1   5      592.94      531.67      5.14 o 
   1  -1   5      195.85      202.75      5.03 o 
   2  -1   5       34.57       49.65      1.55 o 
   3  -1   5       30.56       31.23      1.18 o 
   4  -1   5       22.21       22.49      4.06 o 
   5  -1   5      111.69      111.08      5.82 o 
   6  -1   5        6.60        6.33      2.05 o 
   7  -1   5       15.15       17.30      3.20 o 
  -7   0   5        3.59       -0.89      1.23 o 
  -6   0   5        1.48        2.16      1.20 o 
  -5   0   5       12.09       10.33      1.73 o 
  -4   0   5        3.23        3.14      0.95 o 
  -3   0   5       66.56       62.79      2.63 o 
  -2   0   5       94.79       96.93      2.17 o 
  -1   0   5      271.40      255.32      3.24 o 
   0   0   5        1.39        2.44      0.37 o 
   1   0   5       37.88       40.84      1.28 o 
   2   0   5        1.26        0.57      0.22 o 
   3   0   5       38.03       41.14      1.64 o 
   4   0   5       26.84       28.10      1.14 o 
   5   0   5       49.17       52.58      1.99 o 
   6   0   5        0.23       -0.24      1.03 o 
   7   0   5        1.07        0.57      1.44 o 
  -6   1   5        0.52        1.55      1.24 o 
  -5   1   5       37.71       36.41      2.96 o 
  -4   1   5       24.73       24.29      2.27 o 
  -3   1   5        0.33        1.83      0.72 o 
  -2   1   5       14.81       25.39      1.58 o 
  -1   1   5       52.08       42.25      2.75 o 
   0   1   5       91.51       87.95      1.55 o 
   1   1   5      540.31      483.46      5.44 o 
   2   1   5      340.43      362.16      3.58 o 
   3   1   5      335.87      310.08      3.02 o 
   4   1   5      165.28      171.15      2.50 o 
   5   1   5      208.75      205.32      3.16 o 
   6   1   5       29.52       32.93      3.68 o 
   7   1   5       28.31       29.20      3.28 o 
  -6   2   5        0.85       -0.57      0.97 o 
  -5   2   5        1.62        3.45      1.36 o 
  -4   2   5       14.64       11.41      1.80 o 
  -3   2   5      125.18      139.33      4.42 o 
  -2   2   5       30.87       33.55      1.88 o 
  -1   2   5        1.27        1.26      0.53 o 
   0   2   5      661.28      633.73      9.99 o 
   1   2   5        0.32        1.15      0.24 o 
   2   2   5      224.59      189.80      4.23 o 
   3   2   5      319.26      368.21      3.34 o 
   4   2   5       37.56       34.95      1.49 o 
   5   2   5       59.41       63.36      2.44 o 
   6   2   5       67.18       72.17      2.81 o 
   7   2   5       15.03       14.90      2.71 o 
  -5   3   5        1.15       -0.30      0.93 o 
  -4   3   5       19.19       14.11      2.02 o 
  -3   3   5        1.86        0.30      0.74 o 
  -2   3   5       46.88       48.96      2.47 o 
  -1   3   5      280.86      288.64      5.62 o 
   0   3   5        8.18        9.31      0.83 o 
   1   3   5        0.58        1.65      0.30 o 
   2   3   5      835.83      881.57      6.94 o 
   3   3   5      122.17      108.18      1.71 o 
   4   3   5        0.55        0.26      0.26 o 
   5   3   5       12.26       16.13      2.02 o 
   6   3   5       34.68       40.28      3.75 o 
   7   3   5       10.96       10.47      2.39 o 
   8   3   5        0.00        0.33      1.62 o 
  -5   4   5        0.09       -0.25      1.14 o 
  -4   4   5        1.16        2.55      1.25 o 
  -3   4   5        1.34        0.71      0.84 o 
  -2   4   5        0.52        1.20      0.76 o 
  -1   4   5       86.18       96.18      3.47 o 
   0   4   5        0.00        0.37      0.32 o 
   1   4   5       53.85       49.02      1.08 o 
   2   4   5      528.46      556.48      5.69 o 
   3   4   5      208.82      209.20      2.87 o 
   4   4   5       41.68       37.51      1.19 o 
   5   4   5        6.13        7.30      1.91 o 
   6   4   5        2.34        2.88      1.47 o 
   7   4   5       11.29       14.66      3.05 o 
   8   4   5       24.63       28.36      4.01 o 
  -4   5   5        2.76        1.85      1.26 o 
  -3   5   5        3.83        1.18      0.89 o 
  -2   5   5       20.03       26.40      2.38 o 
  -1   5   5        7.04        6.66      1.27 o 
   0   5   5        1.07        1.68      0.53 o 
   1   5   5        8.57        6.69      1.07 o 
   2   5   5       35.79       33.15      1.48 o 
   3   5   5       59.71       66.27      1.88 o 
   4   5   5        5.99        6.18      1.80 o 
   5   5   5        1.73        1.81      1.29 o 
   6   5   5        2.04        1.44      1.47 o 
   7   5   5       44.95       65.04      5.49 o 
   8   5   5        0.41        1.64      1.90 o 
  -3   6   5        1.90        0.44      1.00 o 
  -2   6   5        5.79        4.97      1.32 o 
  -1   6   5        0.12        1.08      0.81 o 
   0   6   5        0.73        0.31      0.47 o 
   1   6   5       15.80       14.70      1.11 o 
   2   6   5       22.65       20.44      1.24 o 
   3   6   5       66.83       66.05      2.41 o 
   4   6   5        4.41        1.18      1.13 o 
   5   6   5        3.08        2.60      1.43 o 
   6   6   5        5.05        5.45      2.03 o 
   7   6   5        3.54        8.41      2.59 o 
   8   6   5        0.91        2.55      2.29 o 
  -1   7   5        9.15        8.06      1.78 o 
   0   7   5        3.63        3.41      0.81 o 
   1   7   5        0.62       -0.13      0.57 o 
   2   7   5        0.00       -0.26      0.60 o 
   3   7   5        6.40        6.48      1.26 o 
   4   7   5        1.67        1.30      1.37 o 
   5   7   5        2.08        1.74      1.62 o 
   6   7   5        0.98        0.93      1.38 o 
   7   7   5        0.10        1.12      2.03 o 
   8   7   5        0.39        0.57      2.07 o 
   0   8   5        1.33        1.46      1.24 o 
   1   8   5        2.61        1.69      0.87 o 
   2   8   5        4.01        3.61      1.34 o 
   4   8   5        0.08        0.31      1.52 o 
   5   8   5        3.12        2.82      2.03 o 
   6   8   5        3.22        2.21      1.84 o 
   7   8   5        3.08        2.94      2.13 o 
   5   9   5        0.07        2.90      2.05 o 
   6   9   5        0.24        1.42      1.94 o 
  -4  -8   6        2.43        1.11      1.61 o 
  -3  -8   6        2.60        1.84      1.55 o 
  -2  -8   6        2.82        2.32      1.55 o 
  -6  -7   6        1.28        1.40      1.57 o 
  -5  -7   6        0.31        1.44      1.31 o 
  -4  -7   6       10.24        8.39      2.07 o 
  -3  -7   6        1.47        2.31      1.44 o 
  -2  -7   6        1.57        1.19      1.27 o 
  -1  -7   6       25.27       24.88      3.13 o 
   0  -7   6        4.87        6.55      1.88 o 
   1  -7   6        0.25       -1.29      1.06 o 
  -7  -6   6        0.08       -1.37      1.19 o 
  -6  -6   6        0.35        0.87      1.18 o 
  -5  -6   6        6.64        4.29      1.63 o 
  -4  -6   6       18.63       25.75      3.02 o 
  -3  -6   6       56.36       48.02      3.78 o 
  -2  -6   6        1.21        1.19      1.17 o 
  -1  -6   6       37.54       42.44      3.46 o 
   0  -6   6        1.87        1.18      0.81 o 
   1  -6   6        5.10        4.17      1.18 o 
   2  -6   6        8.77       10.03      1.65 o 
  -7  -5   6       11.25       15.03      2.65 o 
  -6  -5   6        3.94        5.35      1.63 o 
  -5  -5   6        0.19       -0.08      0.80 o 
  -4  -5   6        0.00        0.67      0.91 o 
  -3  -5   6        4.92        8.28      1.72 o 
  -2  -5   6       34.79       39.63      3.14 o 
  -1  -5   6       58.28       51.05      2.18 o 
   0  -5   6       29.98       28.04      3.16 o 
   1  -5   6       15.51       18.83      1.73 o 
   2  -5   6       28.82       20.29      2.47 o 
   3  -5   6        1.07        1.23      0.93 o 
  -7  -4   6       24.48       20.29      2.84 o 
  -6  -4   6        7.18        9.14      1.90 o 
  -5  -4   6      179.34      184.19      6.18 o 
  -4  -4   6       56.53       52.86      3.15 o 
  -3  -4   6       17.08       12.74      1.84 o 
  -2  -4   6        6.72        6.98      1.38 o 
  -1  -4   6       19.33       20.35      1.38 o 
   0  -4   6      104.97      104.01      2.90 o 
   1  -4   6        6.85        9.08      1.15 o 
   2  -4   6        4.40        4.56      0.96 o 
   3  -4   6        0.03        1.94      0.74 o 
   4  -4   6        1.79        1.25      1.00 o 
  -7  -3   6        0.01       -0.97      1.01 o 
  -6  -3   6        0.09       -0.13      0.81 o 
  -5  -3   6        2.74        3.47      1.14 o 
  -4  -3   6       30.01       28.52      2.39 o 
  -3  -3   6        4.98        4.38      1.08 o 
  -2  -3   6       52.33       53.74      2.20 o 
  -1  -3   6       14.52       16.60      1.14 o 
   0  -3   6      111.68      125.49      2.94 o 
   1  -3   6       19.25       20.17      2.26 o 
   2  -3   6      129.88      130.08      3.30 o 
   3  -3   6       62.45       60.82      2.08 o 
   4  -3   6        4.44        5.64      1.08 o 
   5  -3   6        0.00       -0.21      0.89 o 
  -7  -2   6       12.90       14.56      2.43 o 
  -6  -2   6       37.80       44.45      3.40 o 
  -5  -2   6        8.45        5.53      1.49 o 
  -4  -2   6        8.02        7.18      1.43 o 
  -3  -2   6       25.89       23.32      1.22 o 
  -2  -2   6      171.60      166.33      2.95 o 
  -1  -2   6      208.42      218.82      3.41 o 
   0  -2   6        9.86        7.91      1.39 o 
   1  -2   6       51.87       49.60      1.73 o 
   2  -2   6       64.61       62.47      2.06 o 
   3  -2   6       21.60       19.61      1.20 o 
   4  -2   6        1.35        0.54      0.62 o 
   5  -2   6        0.00        0.75      0.77 o 
   6  -2   6        6.75        8.71      2.39 o 
  -7  -1   6        0.01        0.06      1.08 o 
  -6  -1   6       18.90       21.60      2.59 o 
  -5  -1   6        0.08        0.18      0.79 o 
  -4  -1   6      436.44      452.26      6.12 o 
  -3  -1   6      152.12      161.57      3.16 o 
  -2  -1   6      108.85       98.74      2.37 o 
  -1  -1   6        0.33       -0.27      0.25 o 
   0  -1   6      367.32      352.92      4.21 o 
   1  -1   6       84.30       96.02      2.11 o 
   2  -1   6      128.75      127.93      2.05 o 
   3  -1   6        1.39        1.94      0.59 o 
   4  -1   6        9.86        9.79      1.12 o 
   5  -1   6        1.98        1.58      0.70 o 
   6  -1   6        1.09        3.29      1.68 o 
   7  -1   6        7.53        5.27      2.23 o 
  -7   0   6        0.23        0.60      1.29 o 
  -6   0   6        0.02       -0.21      0.95 o 
  -5   0   6       30.66       26.22      2.55 o 
  -4   0   6        7.98        8.62      1.12 o 
  -3   0   6       71.92       77.17      2.29 o 
  -2   0   6        0.17        0.04      0.35 o 
  -1   0   6       54.22       56.49      1.55 o 
   0   0   6        1.51        1.08      0.53 o 
   1   0   6      451.97      469.48      5.71 o 
   2   0   6        2.67        6.59      0.57 o 
   3   0   6        8.54       12.06      0.74 o 
   4   0   6        6.06        7.28      0.71 o 
   5   0   6        3.04        3.69      1.28 o 
   6   0   6        6.50        6.23      1.92 o 
   7   0   6        2.67        3.34      1.81 o 
  -6   1   6        2.59        2.77      1.44 o 
  -5   1   6        1.37       -0.98      0.89 o 
  -4   1   6       21.56       20.25      2.11 o 
  -3   1   6        1.39        1.42      0.76 o 
  -2   1   6       18.75       19.38      1.84 o 
  -1   1   6      354.06      346.10      4.26 o 
   0   1   6      212.58      221.35      2.82 o 
   1   1   6     1083.03     1077.41      7.75 o 
   2   1   6       39.77       39.39      2.07 o 
   3   1   6     1099.85     1089.40      7.21 o 
   4   1   6        8.15       10.09      0.71 o 
   5   1   6        0.05        0.05      0.67 o 
   6   1   6       73.69       65.28      3.85 o 
   7   1   6        1.38        1.50      1.43 o 
  -6   2   6        0.00        0.78      1.29 o 
  -5   2   6        0.71        1.57      1.27 o 
  -4   2   6       52.28       63.30      3.47 o 
  -3   2   6       14.59       18.01      1.89 o 
  -2   2   6      274.33      273.88      5.73 o 
  -1   2   6        1.96        1.86      0.49 o 
   0   2   6      220.08      206.48      3.63 o 
   1   2   6     1135.79     1201.97     13.57 o 
   2   2   6      202.12      202.74      4.74 o 
   3   2   6       88.84       83.54      6.26 o 
   4   2   6       24.79       26.10      1.51 o 
   5   2   6       11.80        9.99      2.13 o 
   6   2   6      123.76      132.69      3.89 o 
   7   2   6        7.89        6.90      2.19 o 
  -5   3   6        0.27        2.16      1.35 o 
  -4   3   6        3.47        2.32      1.20 o 
  -3   3   6        0.97       -0.17      0.63 o 
  -2   3   6        5.04        6.43      1.28 o 
  -1   3   6       37.22       43.66      2.12 o 
   0   3   6       26.86       31.35      1.28 o 
   1   3   6       68.22       63.29      1.56 o 
   2   3   6      259.45      242.86      3.21 o 
   3   3   6      170.49      175.79      3.56 o 
   4   3   6        0.00       -0.04      0.45 o 
   5   3   6        0.65        0.30      0.69 o 
   6   3   6        5.39        7.88      1.99 o 
   7   3   6        1.34        0.27      1.55 o 
   8   3   6        8.49        9.12      2.55 o 
  -4   4   6        1.57        1.05      1.05 o 
  -3   4   6        0.74        0.77      0.91 o 
  -2   4   6       19.95       20.02      2.00 o 
  -1   4   6       26.44       25.81      1.99 o 
   0   4   6        2.54        4.04      0.79 o 
   1   4   6        0.93        1.21      0.32 o 
   2   4   6      141.20      141.57      2.88 o 
   3   4   6       42.50       50.22      1.98 o 
   4   4   6       13.74       16.39      1.89 o 
   5   4   6       12.29       15.39      2.61 o 
   6   4   6       76.50       74.59      4.76 o 
   7   4   6        0.16       -0.40      1.45 o 
   8   4   6       12.94       12.46      2.97 o 
  -4   5   6        0.09       -0.46      1.01 o 
  -3   5   6        2.53        2.54      1.14 o 
  -2   5   6        1.74        0.86      0.85 o 
  -1   5   6        6.83        7.65      1.32 o 
   0   5   6        1.02        0.16      0.56 o 
   1   5   6        0.06       -0.33      0.29 o 
   2   5   6        7.42        9.76      0.93 o 
   3   5   6      345.04      358.13      5.76 o 
   4   5   6        6.96        7.82      1.99 o 
   5   5   6      164.49      178.27      7.35 o 
   6   5   6        5.80        7.57      2.27 o 
   7   5   6       98.97      109.42      6.53 o 
   8   5   6        1.23        1.95      2.01 o 
  -3   6   6        1.45        1.32      1.12 o 
  -2   6   6        0.56        0.84      0.90 o 
  -1   6   6        0.10        0.17      0.73 o 
   0   6   6        3.50        2.74      0.69 o 
   1   6   6        2.06        2.29      0.57 o 
   2   6   6        0.00        0.65      0.55 o 
   3   6   6      108.36      103.54      3.21 o 
   4   6   6        3.24       -0.38      1.07 o 
   5   6   6        3.24        2.28      1.48 o 
   6   6   6       35.34       40.20      4.40 o 
   7   6   6        0.26        0.95      1.56 o 
   8   6   6        4.62        7.07      2.84 o 
  -1   7   6       21.23       16.83      2.22 o 
   0   7   6       10.71        8.47      1.58 o 
   1   7   6        4.07        3.52      0.72 o 
   2   7   6        0.18        0.44      0.79 o 
   3   7   6        6.40       11.46      2.54 o 
   4   7   6        0.07       -1.88      1.17 o 
   5   7   6        0.43        0.00      1.35 o 
   6   7   6        0.01       -0.11      1.62 o 
   7   7   6        0.32        1.79      1.76 o 
   8   7   6        1.12       -0.28      2.24 o 
   0   8   6        0.16        0.02      0.97 o 
   1   8   6        1.62        0.19      0.64 o 
   3   8   6        2.28        4.86      2.30 o 
   4   8   6       12.46       13.65      2.97 o 
   5   8   6        1.20        1.24      1.80 o 
   6   8   6        3.19        4.27      2.04 o 
   7   8   6        8.49       11.71      3.15 o 
   5   9   6        0.03        0.26      2.07 o 
  -5  -7   7        0.24        0.01      1.21 o 
  -4  -7   7        1.73        0.06      1.13 o 
  -3  -7   7        0.01        0.78      1.36 o 
  -2  -7   7        9.29       15.95      2.67 o 
  -1  -7   7       38.42       39.85      3.82 o 
   0  -7   7        0.01       -0.48      1.20 o 
  -6  -6   7        4.82        4.88      1.71 o 
  -5  -6   7        1.26       -0.13      1.07 o 
  -4  -6   7        2.06        2.03      1.32 o 
  -3  -6   7        1.51        0.34      0.89 o 
  -2  -6   7        0.01        0.23      0.96 o 
  -1  -6   7       59.87       58.76      3.83 o 
   0  -6   7        7.64        9.08      1.36 o 
   1  -6   7        0.47        2.15      0.96 o 
   2  -6   7        0.05        0.15      0.96 o 
  -7  -5   7        7.61        2.42      1.55 o 
  -6  -5   7        0.00        2.77      1.30 o 
  -5  -5   7       11.03       10.84      2.02 o 
  -4  -5   7        4.67        4.90      1.50 o 
  -3  -5   7       25.22       30.60      2.94 o 
  -2  -5   7        9.68        8.18      1.69 o 
  -1  -5   7       22.08       28.76      1.86 o 
   0  -5   7       23.77       29.53      2.70 o 
   1  -5   7        8.12        8.52      1.29 o 
   2  -5   7       11.49       14.44      1.69 o 
   3  -5   7        5.91       10.75      1.58 o 
  -7  -4   7        2.37        2.31      1.38 o 
  -6  -4   7        0.97        2.34      1.26 o 
  -5  -4   7        7.19        4.56      1.38 o 
  -4  -4   7        2.02        0.38      0.73 o 
  -3  -4   7       21.04       19.93      2.31 o 
  -2  -4   7       24.74       19.29      2.21 o 
  -1  -4   7        0.00        1.22      0.57 o 
   0  -4   7      202.32      200.05      4.19 o 
   1  -4   7        3.52        1.22      1.90 o 
   2  -4   7        0.32        0.84      0.69 o 
   3  -4   7       13.61       10.63      1.32 o 
   4  -4   7        0.67        0.55      1.04 o 
  -7  -3   7        3.04        2.98      1.38 o 
  -6  -3   7       13.68       11.77      2.14 o 
  -5  -3   7        7.20        9.57      1.76 o 
  -4  -3   7      121.05      119.53      4.60 o 
  -3  -3   7        1.70        1.24      0.76 o 
  -2  -3   7       29.87       31.28      1.81 o 
  -1  -3   7        0.96        1.60      0.54 o 
   0  -3   7       74.47       76.76      2.36 o 
   1  -3   7        2.34        2.23      0.66 o 
   2  -3   7      121.45      118.61      3.22 o 
   3  -3   7       45.75       44.60      1.93 o 
   4  -3   7        4.87        5.00      1.53 o 
   5  -3   7        1.51        2.71      1.83 o 
  -7  -2   7        1.28        0.35      1.14 o 
  -6  -2   7        3.62        3.65      1.48 o 
  -5  -2   7        0.32        1.01      0.88 o 
  -4  -2   7      328.47      332.12      7.55 o 
  -3  -2   7       15.78       15.73      1.51 o 
  -2  -2   7        2.78        2.13      0.57 o 
  -1  -2   7      316.95      322.40      4.48 o 
   0  -2   7       35.10       37.62      1.51 o 
   1  -2   7      168.16      158.14      3.22 o 
   2  -2   7        0.99        1.12      0.62 o 
   3  -2   7       23.51       20.10      1.27 o 
   4  -2   7        6.56        7.73      1.85 o 
   5  -2   7        0.63        0.87      1.33 o 
   6  -2   7        0.22        0.07      1.61 o 
  -7  -1   7        0.96        0.59      1.46 o 
  -6  -1   7       16.37       12.63      2.17 o 
  -5  -1   7       30.27       25.86      2.57 o 
  -4  -1   7        6.73        5.97      0.98 o 
  -3  -1   7       41.18       42.32      1.73 o 
  -2  -1   7       68.94       66.39      1.94 o 
  -1  -1   7       21.62       37.78      3.28 o 
   0  -1   7      102.53      104.16      2.27 o 
   1  -1   7      170.39      164.50      2.95 o 
   2  -1   7      117.29      113.87      2.53 o 
   3  -1   7       34.92       41.24      1.37 o 
   4  -1   7        6.77        7.56      1.72 o 
   5  -1   7       18.62       19.18      2.84 o 
   6  -1   7        0.56       -0.69      1.44 o 
  -6   0   7        0.62        3.07      1.34 o 
  -5   0   7        5.51        7.57      1.25 o 
  -4   0   7       14.30       13.76      1.39 o 
  -3   0   7       51.03       55.34      2.03 o 
  -2   0   7        0.02       -0.33      0.39 o 
  -1   0   7       45.09       50.93      1.56 o 
   0   0   7       63.80       77.59      1.78 o 
   1   0   7       98.28       95.47      1.91 o 
   2   0   7       86.61       87.74      1.83 o 
   3   0   7        2.65        2.07      0.44 o 
   4   0   7       29.99       26.96      2.59 o 
   5   0   7       43.77       50.39      3.44 o 
   6   0   7        8.34        7.29      1.96 o 
   7   0   7        0.26       -0.26      1.28 o 
  -6   1   7        1.19       -0.70      1.15 o 
  -5   1   7        1.49        2.97      1.25 o 
  -4   1   7        1.38        1.69      0.73 o 
  -3   1   7       56.35       54.88      4.70 o 
  -2   1   7        7.66       12.32      1.84 o 
  -1   1   7      458.58      470.44      6.76 o 
   0   1   7      200.24      229.00      3.11 o 
   1   1   7      110.75      122.77      1.80 o 
   2   1   7        0.00        0.34      0.51 o 
   3   1   7      260.21      262.10      4.55 o 
   4   1   7       12.29        9.00      1.43 o 
   5   1   7        0.01       -0.07      0.70 o 
   6   1   7       35.98       43.52      3.57 o 
   7   1   7       10.50        9.27      2.22 o 
  -6   2   7        3.28        1.01      1.52 o 
  -5   2   7        1.38        2.83      1.31 o 
  -4   2   7        0.01       -0.66      0.75 o 
  -3   2   7       34.06       36.76      2.51 o 
  -2   2   7       23.93       25.46      1.49 o 
  -1   2   7      384.64      396.85      5.15 o 
   0   2   7      163.96      174.01      3.04 o 
   1   2   7       33.69       32.84      0.93 o 
   2   2   7      127.23      127.05      3.95 o 
   3   2   7       10.43       12.07      2.05 o 
   4   2   7        0.18        0.16      0.77 o 
   5   2   7       11.58       14.89      1.53 o 
   6   2   7       16.49       15.96      1.72 o 
  -5   3   7        3.83        4.47      1.73 o 
  -4   3   7       14.10       11.08      1.97 o 
  -3   3   7       42.41       41.85      2.78 o 
  -2   3   7        0.79        1.17      0.74 o 
  -1   3   7       83.01       84.11      2.96 o 
   0   3   7       23.68       29.72      1.32 o 
   1   3   7       18.68       18.13      2.68 o 
   2   3   7       75.49       79.23      3.18 o 
   3   3   7       61.15       56.24      2.65 o 
   4   3   7       17.47       14.64      1.85 o 
   5   3   7        0.00        0.86      0.61 o 
   6   3   7        2.13        3.24      1.38 o 
   7   3   7       44.57       47.06      4.54 o 
  -4   4   7        0.20        0.13      1.04 o 
  -3   4   7       10.97       11.24      1.90 o 
  -2   4   7       21.64       21.96      2.17 o 
  -1   4   7        0.05        0.34      0.57 o 
   0   4   7        3.58        4.08      0.72 o 
   1   4   7        0.00        0.07      0.35 o 
   2   4   7       57.07       59.64      2.93 o 
   3   4   7       48.63       44.13      2.47 o 
   4   4   7       19.62       19.55      1.51 o 
   5   4   7       25.19       24.12      2.60 o 
   6   4   7       16.45       15.14      2.90 o 
   7   4   7       63.91       72.31      5.13 o 
   8   4   7        3.40        3.81      2.34 o 
  -3   5   7        3.85        3.34      1.32 o 
  -2   5   7        5.01        4.13      1.13 o 
  -1   5   7        3.25        3.77      1.12 o 
   0   5   7       43.12       38.53      1.83 o 
   1   5   7       70.01       75.96      1.84 o 
   2   5   7       13.53       16.06      1.93 o 
   3   5   7        0.28        0.81      0.86 o 
   4   5   7        0.25        0.42      1.32 o 
   5   5   7      122.43      103.01      5.69 o 
   6   5   7       25.99       23.25      3.51 o 
   7   5   7        1.20        0.03      1.64 o 
   8   5   7        9.30        8.59      2.89 o 
  -2   6   7        0.04        0.48      1.05 o 
  -1   6   7        1.34        2.03      1.00 o 
   0   6   7       61.77       63.14      2.49 o 
   1   6   7        0.51        0.43      0.49 o 
   2   6   7       73.16       83.29      3.99 o 
   3   6   7      134.10      140.58      3.90 o 
   4   6   7      111.78      139.48      6.71 o 
   5   6   7        0.47        0.43      1.20 o 
   6   6   7        3.50        2.42      1.86 o 
   7   6   7        9.70       13.54      3.08 o 
   8   6   7        0.02        1.15      2.34 o 
  -1   7   7       15.64       13.61      2.07 o 
   0   7   7        4.03        4.33      1.12 o 
   1   7   7        0.08        0.90      1.19 o 
   2   7   7        3.61        5.20      3.24 o 
   3   7   7        8.46        8.59      2.39 o 
   4   7   7       14.05       13.94      2.86 o 
   5   7   7        8.01        8.82      2.36 o 
   6   7   7        1.08        1.75      1.92 o 
   7   7   7        5.26        5.72      2.34 o 
   1   8   7        0.01        0.53      1.40 o 
   3   8   7        5.08        6.92      2.71 o 
   4   8   7        7.53        0.26      1.96 o 
   5   8   7        0.08        0.54      1.57 o 
   6   8   7        0.00       -1.33      1.69 o 
   7   8   7        4.41        5.12      2.43 o 
   4   9   7        3.90        7.57      2.76 o 
   5   9   7        0.00       -1.72      1.80 o 
  -5  -7   8       12.34       15.84      2.89 o 
  -4  -7   8        5.25        3.38      1.67 o 
  -3  -7   8       15.58       21.95      3.28 o 
  -2  -7   8        6.97        7.41      2.00 o 
  -1  -7   8        2.79        1.94      1.40 o 
  -6  -6   8        0.44       -0.48      1.23 o 
  -5  -6   8        2.91        2.59      1.48 o 
  -4  -6   8        0.01        0.22      1.11 o 
  -3  -6   8        5.02        2.36      1.28 o 
  -2  -6   8        0.18       -0.91      0.89 o 
  -1  -6   8       12.76       10.49      2.02 o 
   0  -6   8        3.89        2.37      1.35 o 
   1  -6   8        2.66        2.16      1.08 o 
  -6  -5   8        0.14        0.63      1.13 o 
  -5  -5   8        0.39       -1.16      0.79 o 
  -4  -5   8        5.37        6.69      1.72 o 
  -3  -5   8       53.39       42.78      3.48 o 
  -2  -5   8       42.06       43.63      3.48 o 
  -1  -5   8        4.77        3.78      1.36 o 
   0  -5   8        4.46        2.35      1.84 o 
   1  -5   8        4.76        6.09      1.23 o 
   2  -5   8       13.53       19.06      2.01 o 
   3  -5   8        2.97        3.15      1.25 o 
  -7  -4   8        0.23        2.10      1.44 o 
  -6  -4   8        1.23        1.59      1.20 o 
  -5  -4   8        7.07        8.10      1.74 o 
  -4  -4   8        8.49        8.55      1.64 o 
  -3  -4   8        5.25        6.88      1.48 o 
  -2  -4   8       56.49       57.80      3.42 o 
  -1  -4   8        6.04        3.40      0.81 o 
   0  -4   8      175.25      182.92      4.82 o 
   1  -4   8       22.54       25.98      1.85 o 
   2  -4   8        1.17        3.14      0.95 o 
   3  -4   8        0.15       -0.14      0.73 o 
   4  -4   8       17.27       22.14      3.77 o 
  -7  -3   8        9.68        8.67      2.16 o 
  -6  -3   8        2.67        2.58      1.30 o 
  -5  -3   8        9.95       10.49      1.88 o 
  -4  -3   8       52.91       46.77      2.98 o 
  -3  -3   8        2.15        4.44      1.15 o 
  -2  -3   8       48.14       44.08      1.80 o 
  -1  -3   8        8.04        8.96      1.57 o 
   0  -3   8      342.66      337.90      5.35 o 
   1  -3   8        3.03        3.01      0.81 o 
   2  -3   8        0.23       -0.06      0.80 o 
   3  -3   8       42.40       43.15      2.04 o 
   4  -3   8        2.27        3.68      1.74 o 
   5  -3   8        1.29        4.33      2.15 o 
  -7  -2   8        0.89        0.06      1.13 o 
  -6  -2   8        1.09        0.67      1.11 o 
  -5  -2   8        4.77        5.79      1.49 o 
  -4  -2   8      104.63       92.90      4.02 o 
  -3  -2   8      127.50      128.91      3.01 o 
  -2  -2   8        3.29        3.55      0.69 o 
  -1  -2   8        0.31        0.19      0.39 o 
   0  -2   8      129.23      126.24      2.88 o 
   1  -2   8      129.32      120.85      2.91 o 
   2  -2   8       16.38       16.84      1.35 o 
   3  -2   8        0.72        0.69      0.54 o 
   4  -2   8        7.20        8.09      2.03 o 
   5  -2   8       35.71       30.08      3.72 o 
   6  -2   8       10.69       12.77      3.00 o 
  -6  -1   8        5.67        6.97      1.82 o 
  -5  -1   8       16.29       13.98      2.15 o 
  -4  -1   8        9.37       11.28      1.55 o 
  -3  -1   8       66.77       60.98      2.12 o 
  -2  -1   8       39.00       36.20      1.84 o 
  -1  -1   8       84.06       80.86      2.14 o 
   0  -1   8       83.13       82.57      2.35 o 
   1  -1   8       35.64       32.85      1.58 o 
   2  -1   8       48.62       50.56      1.76 o 
   3  -1   8        0.25        0.17      0.87 o 
   4  -1   8        0.72        2.47      1.23 o 
   5  -1   8        0.36       -0.57      1.05 o 
   6  -1   8       65.84       67.52      4.87 o 
  -6   0   8        1.66        2.20      1.44 o 
  -5   0   8        0.76        0.79      0.81 o 
  -4   0   8        2.72        0.53      0.71 o 
  -3   0   8      113.04      121.38      3.10 o 
  -2   0   8        3.82        4.25      0.78 o 
  -1   0   8        0.07        0.16      0.37 o 
   0   0   8      109.16      117.32      2.34 o 
   1   0   8       44.51       51.28      1.49 o 
   2   0   8        7.19        6.64      0.66 o 
   3   0   8       32.51       36.37      1.81 o 
   4   0   8        2.82        0.06      1.02 o 
   5   0   8        3.90        5.18      1.67 o 
   6   0   8       11.74       10.81      2.40 o 
   7   0   8        9.90       14.98      2.95 o 
  -6   1   8        0.48        1.09      1.53 o 
  -5   1   8        5.78        7.78      1.36 o 
  -4   1   8        0.59       -0.95      0.59 o 
  -3   1   8      122.76      130.04      5.38 o 
  -2   1   8        1.84        2.44      0.66 o 
  -1   1   8        5.08        3.21      0.63 o 
   0   1   8      236.53      234.92      3.54 o 
   1   1   8        0.25        0.64      0.45 o 
   2   1   8       17.45       16.81      1.78 o 
   3   1   8       34.23       31.27      2.26 o 
   4   1   8        5.19        3.50      0.92 o 
   5   1   8        0.07       -0.85      0.82 o 
   6   1   8        8.30       10.78      2.27 o 
   7   1   8        9.41       14.37      2.82 o 
  -5   2   8        0.02       -0.10      0.90 o 
  -4   2   8       82.73       81.33      3.13 o 
  -3   2   8        8.60        6.36      2.79 o 
  -2   2   8      169.59      181.37      6.95 o 
  -1   2   8        3.75        4.67      0.99 o 
   0   2   8       37.05       46.33      2.74 o 
   1   2   8        4.16        3.41      0.93 o 
   2   2   8      107.82       96.26      3.67 o 
   3   2   8       39.53       41.85      2.50 o 
   4   2   8        0.85        1.80      0.73 o 
   5   2   8        8.30       10.03      1.35 o 
   6   2   8        0.18       -0.10      0.74 o 
   7   2   8        1.92        1.16      1.44 o 
  -5   3   8        7.48        6.88      1.98 o 
  -4   3   8        2.66        4.52      1.52 o 
  -3   3   8        0.95        1.43      0.78 o 
  -2   3   8       60.34       53.43      2.22 o 
  -1   3   8        3.77        5.02      1.54 o 
   0   3   8        1.84        2.13      0.65 o 
   1   3   8       40.52       44.30      2.68 o 
   2   3   8        6.40        5.95      1.18 o 
   3   3   8        6.62        5.87      1.23 o 
   4   3   8       63.17       71.26      2.64 o 
   5   3   8        3.19        2.12      0.86 o 
   6   3   8        8.37        8.76      1.41 o 
   7   3   8       41.52       49.53      4.68 o 
  -4   4   8        0.67        0.94      1.17 o 
  -3   4   8        4.75        2.43      1.17 o 
  -2   4   8        0.19       -0.44      0.66 o 
  -1   4   8        0.20       -0.78      0.45 o 
   0   4   8       35.50       40.85      1.94 o 
   1   4   8       34.63       31.84      2.65 o 
   2   4   8       18.39       19.59      2.07 o 
   3   4   8        1.35       -0.42      0.61 o 
   4   4   8       67.35       70.66      2.63 o 
   5   4   8        7.56        6.97      1.16 o 
   6   4   8       10.65       10.68      2.52 o 
   7   4   8       18.89       15.51      3.08 o 
   8   4   8        6.84        6.62      2.65 o 
  -3   5   8       12.82        9.58      1.90 o 
  -2   5   8        3.48        1.76      1.05 o 
  -1   5   8       28.88       31.43      1.96 o 
   0   5   8      103.69      109.78      3.02 o 
   1   5   8       82.88       87.34      4.29 o 
   2   5   8       17.80       18.97      2.17 o 
   3   5   8      386.87      363.34      7.92 o 
   4   5   8      145.62      129.78      3.66 o 
   5   5   8       18.51       11.42      2.60 o 
   6   5   8        1.08       -0.18      1.48 o 
   7   5   8       11.19       12.02      2.80 o 
   8   5   8        1.64        1.64      2.15 o 
  -2   6   8       18.27       17.20      2.38 o 
  -1   6   8        3.12        2.52      0.96 o 
   0   6   8        4.26        8.00      2.02 o 
   1   6   8        5.89        3.10      1.45 o 
   2   6   8       40.93       39.28      3.14 o 
   3   6   8       12.23       14.52      1.59 o 
   4   6   8        7.99        3.63      1.70 o 
   5   6   8        0.67       -1.24      1.32 o 
   6   6   8        4.43       -0.85      1.70 o 
   7   6   8        6.24        9.51      2.79 o 
   8   6   8        2.11        4.06      2.47 o 
  -1   7   8        0.23        0.02      1.41 o 
   0   7   8        6.24        6.82      2.02 o 
   1   7   8        1.02        0.59      1.32 o 
   2   7   8        0.02        0.23      1.01 o 
   3   7   8        0.67       -0.30      1.29 o 
   4   7   8       25.43       21.11      3.50 o 
   5   7   8        0.04       -2.35      1.31 o 
   6   7   8        0.47        0.07      1.60 o 
   7   7   8        0.47        3.02      2.18 o 
   1   8   8        3.07        1.93      1.74 o 
   3   8   8        4.28        4.92      2.53 o 
   4   8   8       36.74       42.05      4.87 o 
   5   8   8        1.24        1.40      1.92 o 
   6   8   8        2.73        4.33      2.29 o 
  -4  -7   9       19.87       24.36      3.60 o 
  -3  -7   9        3.60        4.91      1.85 o 
  -2  -7   9        8.00       10.01      2.41 o 
  -5  -6   9        3.62        2.77      1.51 o 
  -4  -6   9        2.32        5.01      1.76 o 
  -3  -6   9        3.14        2.08      1.38 o 
  -2  -6   9        5.88       13.47      2.56 o 
  -1  -6   9        0.07        1.02      1.19 o 
   0  -6   9        0.40       -1.28      0.93 o 
   1  -6   9        8.97       12.47      1.78 o 
  -6  -5   9        3.28        4.05      1.63 o 
  -5  -5   9        2.73        2.88      1.44 o 
  -4  -5   9        0.19       -1.02      0.86 o 
  -3  -5   9       24.11       16.56      2.55 o 
  -2  -5   9        0.27       -0.26      0.81 o 
  -1  -5   9        3.63        5.43      1.62 o 
   0  -5   9       94.64      100.32      3.42 o 
   1  -5   9        9.51        6.29      1.25 o 
   2  -5   9       11.29       12.98      1.71 o 
  -6  -4   9        3.01        4.14      1.68 o 
  -5  -4   9       11.37       11.22      2.03 o 
  -4  -4   9        2.83        0.55      0.91 o 
  -3  -4   9        0.97        2.21      1.13 o 
  -2  -4   9       18.43       20.47      2.45 o 
  -1  -4   9       52.95       42.90      2.06 o 
   0  -4   9       26.00       22.11      2.39 o 
   1  -4   9       12.92        8.01      1.19 o 
   2  -4   9        8.68       10.26      1.60 o 
   3  -4   9       30.25       30.34      3.91 o 
  -6  -3   9        0.18        0.97      1.10 o 
  -5  -3   9        0.02        0.25      0.91 o 
  -4  -3   9        3.14        0.77      0.93 o 
  -3  -3   9        4.96        3.01      1.01 o 
  -2  -3   9        1.05        0.62      0.56 o 
  -1  -3   9        2.05        1.84      0.61 o 
   0  -3   9       13.09       11.75      1.69 o 
   1  -3   9       10.26       11.60      2.90 o 
   2  -3   9        9.47        9.23      1.22 o 
   3  -3   9        0.19       -0.61      1.07 o 
   4  -3   9        0.15       -0.75      1.35 o 
  -6  -2   9        0.13        0.85      1.02 o 
  -5  -2   9        1.54        3.50      1.27 o 
  -4  -2   9        7.20        5.75      1.42 o 
  -3  -2   9       42.30       41.11      1.85 o 
  -2  -2   9        0.00        0.17      0.48 o 
  -1  -2   9       89.49       84.90      2.46 o 
   0  -2   9       10.07        9.92      1.08 o 
   1  -2   9      125.39      126.81      3.11 o 
   2  -2   9       67.29       72.00      2.71 o 
   3  -2   9        2.76        3.56      1.44 o 
   4  -2   9        3.92       11.15      2.43 o 
   5  -2   9        9.05        8.32      2.30 o 
  -6  -1   9        6.96        7.12      1.85 o 
  -5  -1   9       15.32       17.36      2.39 o 
  -4  -1   9        0.00        0.39      0.63 o 
  -3  -1   9       27.14       26.02      1.65 o 
  -2  -1   9       20.43       25.26      1.48 o 
  -1  -1   9       27.62       30.59      1.46 o 
   0  -1   9       15.33       14.58      1.47 o 
   1  -1   9       15.01       14.80      1.13 o 
   2  -1   9      284.52      276.30      7.43 o 
   3  -1   9       11.65       14.16      2.22 o 
   4  -1   9      440.33      457.72     11.28 o 
   5  -1   9        7.47        9.60      2.22 o 
   6  -1   9       52.00       60.39      5.07 o 
  -6   0   9        0.36        0.34      1.43 o 
  -5   0   9        0.22        0.57      0.83 o 
  -4   0   9        0.06        0.97      0.77 o 
  -3   0   9      217.47      220.70      4.56 o 
  -2   0   9       20.66       24.84      2.87 o 
  -1   0   9        0.42        0.10      0.40 o 
   0   0   9      176.75      197.79      3.29 o 
   1   0   9      132.74      129.34      4.51 o 
   2   0   9       35.36       35.13      2.52 o 
   3   0   9        1.46        1.46      0.75 o 
   4   0   9        4.41        5.94      1.64 o 
   5   0   9       84.62       82.54      4.66 o 
   6   0   9       10.18       14.98      2.68 o 
  -5   1   9        0.93        0.69      0.92 o 
  -4   1   9        0.56       -0.19      0.75 o 
  -3   1   9       42.55       46.60      2.33 o 
  -2   1   9        8.18        5.83      1.08 o 
  -1   1   9        8.22        7.64      0.90 o 
   0   1   9        4.27        3.26      0.85 o 
   1   1   9        3.96        4.01      1.07 o 
   2   1   9       87.47       87.44      3.74 o 
   3   1   9        0.58        1.10      0.85 o 
   4   1   9        3.42        4.04      1.01 o 
   5   1   9        0.01       -0.24      1.09 o 
   6   1   9        0.22        0.86      1.28 o 
   7   1   9       13.98       17.85      3.09 o 
  -5   2   9        0.38        0.60      1.06 o 
  -4   2   9        3.28        0.30      0.82 o 
  -3   2   9       15.98       16.85      1.60 o 
  -2   2   9       34.36       38.22      2.97 o 
  -1   2   9        0.22       -0.59      0.48 o 
   0   2   9       52.93       50.24      1.63 o 
   1   2   9       67.24       71.73      3.42 o 
   2   2   9        3.11        2.01      0.87 o 
   3   2   9       57.71       56.87      3.07 o 
   4   2   9        3.90        1.72      1.63 o 
   5   2   9       12.04       10.49      2.00 o 
   6   2   9       17.05       14.60      2.46 o 
   7   2   9       13.70       13.22      2.59 o 
  -4   3   9        1.33        1.47      1.03 o 
  -3   3   9        5.40        4.77      1.09 o 
  -2   3   9        2.91        4.79      0.99 o 
  -1   3   9        3.58        3.50      0.78 o 
   0   3   9       25.09       31.86      2.82 o 
   1   3   9       41.18       41.34      2.79 o 
   2   3   9       16.06       23.25      2.24 o 
   3   3   9        6.26        5.35      1.22 o 
   4   3   9       72.84       79.66      3.99 o 
   5   3   9       11.16        9.22      1.34 o 
   6   3   9        2.38        2.44      1.33 o 
   7   3   9       19.50       18.45      3.19 o 
  -4   4   9        1.46        0.99      1.04 o 
  -3   4   9       32.38       39.59      3.64 o 
  -2   4   9        7.48        7.49      1.26 o 
  -1   4   9       40.15       43.46      2.09 o 
   0   4   9       32.15       29.92      2.94 o 
   1   4   9        5.62        8.59      1.76 o 
   2   4   9       51.65       58.54      3.34 o 
   3   4   9       13.84       12.45      1.77 o 
   4   4   9        0.91        2.43      1.38 o 
   5   4   9        2.86        3.12      1.47 o 
   6   4   9        2.17        0.97      1.64 o 
   7   4   9        8.78        5.72      2.08 o 
   8   4   9        1.98        1.99      2.43 o 
  -3   5   9        3.39        5.34      1.38 o 
  -2   5   9        2.97        3.02      0.99 o 
  -1   5   9       39.87       47.97      2.32 o 
   0   5   9        0.45        0.75      1.24 o 
   1   5   9       33.82       37.01      3.19 o 
   2   5   9       36.34       29.86      2.67 o 
   3   5   9        0.87       -0.57      0.83 o 
   4   5   9       20.10       22.19      1.85 o 
   5   5   9        0.29       -0.97      1.31 o 
   6   5   9        0.01        0.59      1.63 o 
   7   5   9        3.86        7.06      2.46 o 
   8   5   9        6.78        5.03      2.58 o 
  -2   6   9        1.83        1.80      1.06 o 
  -1   6   9        4.03        4.76      1.88 o 
   0   6   9       37.26       34.03      3.61 o 
   1   6   9        3.30        4.95      1.70 o 
   2   6   9       17.63       11.30      1.96 o 
   3   6   9        9.07       10.13      1.87 o 
   4   6   9        0.36        0.72      1.40 o 
   5   6   9        1.49       -0.69      1.30 o 
   6   6   9        3.90        4.48      1.96 o 
   7   6   9        0.17       -0.41      1.83 o 
   0   7   9        0.03       -0.30      1.34 o 
   1   7   9       16.38       11.65      2.35 o 
   2   7   9        0.66        0.59      1.17 o 
   3   7   9        0.21       -0.40      1.51 o 
   4   7   9       39.21       35.49      4.26 o 
   5   7   9        3.00        2.83      2.02 o 
   6   7   9        0.14        0.37      1.63 o 
   7   7   9        1.27        1.56      2.12 o 
   1   8   9        4.65        2.64      1.92 o 
   2   8   9        2.25        0.64      2.55 o 
   3   8   9        0.57        1.08      2.10 o 
   4   8   9        9.11        5.72      2.43 o 
   5   8   9        0.51       -1.36      1.68 o 
   6   8   9        0.58        0.15      1.84 o 
  -4  -6  10        1.45        4.67      1.74 o 
  -3  -6  10        1.43        0.64      1.43 o 
  -2  -6  10        0.64       -0.78      1.10 o 
  -1  -6  10       13.97       14.62      2.58 o 
   0  -6  10        2.68        0.58      1.25 o 
  -5  -5  10        0.46       -0.19      1.10 o 
  -4  -5  10        7.62        5.64      1.85 o 
  -3  -5  10        8.13        8.13      1.97 o 
  -2  -5  10        8.36        5.92      1.73 o 
  -1  -5  10        8.68        6.14      1.64 o 
   0  -5  10        6.33       12.48      1.59 o 
   1  -5  10        6.51        6.70      2.68 o 
   2  -5  10        8.94       17.16      3.30 o 
  -6  -4  10       11.89       13.30      2.59 o 
  -5  -4  10        2.85        3.97      1.47 o 
  -4  -4  10        0.00       -1.31      0.65 o 
  -3  -4  10       37.32       32.74      3.11 o 
  -2  -4  10       17.67       25.78      2.80 o 
  -1  -4  10       50.04       39.85      2.13 o 
   0  -4  10       15.54       18.95      1.75 o 
   1  -4  10       46.17       47.17      4.80 o 
   2  -4  10        0.47        0.17      1.30 o 
   3  -4  10        5.46        8.25      2.55 o 
  -6  -3  10        5.36        6.14      1.83 o 
  -5  -3  10        0.76        2.60      1.24 o 
  -4  -3  10       15.30       13.40      2.15 o 
  -3  -3  10        2.46        1.91      0.99 o 
  -2  -3  10      125.17      111.19      3.14 o 
  -1  -3  10        2.08        3.31      0.83 o 
   0  -3  10       24.20       21.12      2.51 o 
   1  -3  10       98.02       93.07      3.03 o 
   2  -3  10        8.37        8.03      1.99 o 
   3  -3  10        0.93        1.61      1.44 o 
   4  -3  10        5.44        5.56      2.26 o 
  -6  -2  10        0.00       -0.85      0.99 o 
  -5  -2  10        0.21       -1.04      0.75 o 
  -4  -2  10       10.99       13.32      2.04 o 
  -3  -2  10        0.15        0.61      0.64 o 
  -2  -2  10        3.10        4.37      1.56 o 
  -1  -2  10       18.98       17.34      1.40 o 
   0  -2  10       93.07       93.29      2.73 o 
   1  -2  10      119.57      130.15      5.20 o 
   2  -2  10        6.05        7.67      1.80 o 
   3  -2  10       29.17       32.92      3.50 o 
   4  -2  10       21.88       16.35      2.93 o 
   5  -2  10        0.15        0.03      1.63 o 
  -6  -1  10        4.26        4.83      1.68 o 
  -5  -1  10        0.02       -0.62      0.83 o 
  -4  -1  10       10.00       12.46      1.95 o 
  -3  -1  10      128.88      134.21      3.42 o 
  -2  -1  10       43.76       40.53      2.38 o 
  -1  -1  10        0.00        0.08      0.48 o 
   0  -1  10      129.68      121.48      2.89 o 
   1  -1  10        2.50        1.28      1.04 o 
   2  -1  10      152.70      162.01      5.87 o 
   3  -1  10      162.50      150.68      5.99 o 
   4  -1  10       11.80       15.13      2.66 o 
   5  -1  10       15.59       14.28      2.66 o 
   6  -1  10        7.85        5.91      2.25 o 
  -6   0  10        2.09        3.45      1.80 o 
  -5   0  10        1.96        2.32      1.30 o 
  -4   0  10        1.50        1.42      0.82 o 
  -3   0  10       74.98       72.20      3.01 o 
  -2   0  10       54.92       61.35      2.97 o 
  -1   0  10        8.54        5.37      0.82 o 
   0   0  10       16.54       18.38      2.11 o 
   1   0  10      669.24      611.20     11.08 o 
   2   0  10       80.18       80.52      3.93 o 
   3   0  10      483.95      469.08     10.45 o 
   4   0  10        0.35        0.24      1.03 o 
   5   0  10       74.85       80.22      4.88 o 
   6   0  10        5.42        2.93      1.77 o 
  -5   1  10        2.10        2.19      1.44 o 
  -4   1  10        0.44        0.75      0.81 o 
  -3   1  10       23.98       24.84      2.23 o 
  -2   1  10       73.37       82.92      4.91 o 
  -1   1  10        0.20        0.91      0.90 o 
   0   1  10       26.80       29.59      2.59 o 
   1   1  10        1.03       -0.53      0.63 o 
   2   1  10        0.52        0.42      0.69 o 
   3   1  10       71.06       61.07      3.52 o 
   4   1  10        0.04        0.16      0.71 o 
   5   1  10       38.99       38.62      3.65 o 
   6   1  10        0.71        2.25      1.55 o 
   7   1  10        0.37       -0.10      1.52 o 
  -5   2  10        0.03       -0.09      1.11 o 
  -4   2  10        1.37        1.21      0.97 o 
  -3   2  10        0.73        0.53      0.74 o 
  -2   2  10       30.91       34.32      1.86 o 
  -1   2  10        0.12       -0.62      0.47 o 
   0   2  10        0.20       -0.25      0.81 o 
   1   2  10       26.14       33.72      2.73 o 
   2   2  10       40.60       40.71      2.74 o 
   3   2  10        3.06        3.43      1.14 o 
   4   2  10       31.70       29.59      3.37 o 
   5   2  10        0.41        0.39      0.80 o 
   6   2  10       18.79       20.87      2.90 o 
   7   2  10        0.25       -0.28      1.65 o 
  -4   3  10        1.08        0.30      1.06 o 
  -3   3  10        0.35        1.16      0.84 o 
  -2   3  10       33.95       43.95      2.26 o 
  -1   3  10        3.91        4.05      1.49 o 
   0   3  10        1.49        0.57      0.97 o 
   1   3  10       79.30       84.88      4.15 o 
   2   3  10        0.62        0.98      0.85 o 
   3   3  10        5.30        5.12      1.35 o 
   4   3  10       36.22       29.95      2.69 o 
   5   3  10        0.26        0.89      0.82 o 
   6   3  10        3.25        2.62      1.40 o 
  -3   4  10        2.44        0.84      1.03 o 
  -2   4  10       12.48       13.45      2.61 o 
  -1   4  10        5.59        6.62      1.85 o 
   0   4  10       16.95       12.52      2.21 o 
   1   4  10        1.00        0.67      1.00 o 
   2   4  10        3.98        6.22      1.53 o 
   3   4  10       10.14       10.62      1.80 o 
   4   4  10        4.10        2.05      0.89 o 
   5   4  10        1.78        1.28      1.67 o 
   6   4  10        1.09        0.39      1.57 o 
   7   4  10        0.69        1.42      1.89 o 
  -2   5  10        9.80        8.77      2.49 o 
  -1   5  10        1.02       -0.06      1.38 o 
   0   5  10        6.19        7.42      2.00 o 
   1   5  10        0.88        0.55      1.11 o 
   2   5  10        5.32        4.82      1.43 o 
   3   5  10        0.04       -0.34      0.80 o 
   4   5  10        1.15        0.98      0.85 o 
   5   5  10        3.07        3.26      1.79 o 
   6   5  10        0.31        2.30      1.72 o 
   7   5  10        1.10        0.81      1.89 o 
  -1   6  10        4.16        1.26      1.64 o 
   0   6  10       10.09        3.21      1.57 o 
   1   6  10       17.14       11.92      2.33 o 
   2   6  10        0.10       -0.57      1.09 o 
   3   6  10        3.86        5.43      1.56 o 
   4   6  10        0.09        1.80      1.48 o 
   5   6  10       10.90       13.32      2.98 o 
   6   6  10        1.65        4.83      2.17 o 
   7   6  10        0.01       -0.27      1.88 o 
   0   7  10        0.01       -0.18      1.52 o 
   1   7  10       10.31       10.09      2.43 o 
   2   7  10        0.06        1.24      1.32 o 
   3   7  10        0.09        1.99      1.29 o 
   4   7  10       27.14       33.45      4.34 o 
   5   7  10       15.27       15.96      3.34 o 
   6   7  10        0.52        3.81      2.08 o 
   7   7  10        1.48       -0.56      1.96 o 
   3   8  10        0.91        2.10      2.51 o 
   4   8  10        3.32        2.99      2.39 o 
   5   8  10        3.69        5.27      2.53 o 
  -3  -6  11        1.60        2.97      1.56 o 
  -2  -6  11        8.91        8.34      2.28 o 
  -1  -6  11        0.56        1.84      1.41 o 
  -5  -5  11        0.10       -1.52      1.10 o 
  -4  -5  11        0.51        0.69      1.10 o 
  -3  -5  11        1.53       -0.38      1.18 o 
  -2  -5  11        0.30       -1.19      0.85 o 
  -1  -5  11        9.36        5.10      1.64 o 
   0  -5  11        0.14       -0.69      1.23 o 
   1  -5  11        0.62        2.21      1.58 o 
  -5  -4  11        8.36       11.53      2.39 o 
  -4  -4  11        1.99        2.79      1.41 o 
  -3  -4  11       17.51       16.45      2.54 o 
  -2  -4  11       20.79       15.93      2.48 o 
  -1  -4  11        2.98        1.55      0.87 o 
   0  -4  11        0.36       -0.60      0.73 o 
   1  -4  11        1.32        2.79      1.45 o 
   2  -4  11        4.95        4.88      2.03 o 
   3  -4  11        1.65        2.96      1.96 o 
  -5  -3  11        0.06        0.25      0.99 o 
  -4  -3  11       34.28       30.64      3.15 o 
  -3  -3  11       15.90       15.05      2.29 o 
  -2  -3  11        1.93        1.42      1.05 o 
  -1  -3  11       22.36       20.69      1.65 o 
   0  -3  11       18.88       13.34      2.19 o 
   1  -3  11       70.84       68.37      4.20 o 
   2  -3  11       22.41       22.22      3.16 o 
   3  -3  11        1.09        3.83      1.92 o 
   4  -3  11        0.66       -0.12      1.72 o 
  -5  -2  11        0.00        2.40      1.27 o 
  -4  -2  11        0.37        0.12      0.98 o 
  -3  -2  11        4.00        5.22      1.34 o 
  -2  -2  11       38.20       35.88      1.98 o 
  -1  -2  11        3.17        3.48      0.88 o 
   0  -2  11        0.00        0.56      0.85 o 
   1  -2  11      161.14      174.52      6.32 o 
   2  -2  11        2.42        2.39      1.40 o 
   3  -2  11        8.34       13.39      2.71 o 
   4  -2  11       10.02       10.88      2.56 o 
   5  -2  11       32.94       40.79      4.70 o 
  -5  -1  11        0.90        0.18      1.14 o 
  -4  -1  11       21.74       22.03      2.50 o 
  -3  -1  11      114.09      118.60      3.37 o 
  -2  -1  11       12.32       12.57      1.33 o 
  -1  -1  11      254.60      242.21      4.41 o 
   0  -1  11       96.11       83.83      4.02 o 
   1  -1  11      372.14      361.68      8.80 o 
   2  -1  11      151.42      155.05      6.00 o 
   3  -1  11        8.51        8.62      1.94 o 
   4  -1  11       25.09       22.81      3.22 o 
   5  -1  11        0.01        1.44      1.66 o 
  -5   0  11        1.93        3.21      1.40 o 
  -4   0  11        3.08        1.62      1.08 o 
  -3   0  11       24.62       27.97      1.89 o 
  -2   0  11       15.35       18.17      1.49 o 
  -1   0  11      397.71      379.22      8.82 o 
   0   0  11        0.16       -0.02      0.93 o 
   1   0  11      380.49      335.03      8.25 o 
   2   0  11      157.86      157.75      5.79 o 
   3   0  11       91.34       89.59      4.63 o 
   4   0  11        4.06        5.27      1.69 o 
   5   0  11       16.68       12.50      2.66 o 
   6   0  11        2.81        5.42      2.11 o 
  -5   1  11        1.02        0.86      1.10 o 
  -4   1  11       18.59       18.60      2.19 o 
  -3   1  11        0.00       -0.45      0.68 o 
  -2   1  11        7.55        6.25      1.02 o 
  -1   1  11       21.88       17.67      2.38 o 
   0   1  11       61.06       58.90      3.46 o 
   1   1  11        7.07        2.63      1.16 o 
   2   1  11       11.35        8.10      1.71 o 
   3   1  11       10.30        5.81      1.53 o 
   4   1  11       36.08       37.04      3.34 o 
   5   1  11       19.63       15.54      2.48 o 
   6   1  11        1.99        1.76      1.64 o 
  -4   2  11        0.13        0.56      0.97 o 
  -3   2  11        4.62        4.59      1.14 o 
  -2   2  11       81.40       85.65      4.86 o 
  -1   2  11        4.62        4.87      1.57 o 
   0   2  11        1.12        2.24      1.20 o 
   1   2  11       78.21       81.45      4.08 o 
   2   2  11       94.45       97.16      4.36 o 
   3   2  11       21.28       21.86      2.43 o 
   4   2  11       47.55       47.26      2.47 o 
   5   2  11        1.47        1.80      1.00 o 
   6   2  11        0.03       -0.36      1.34 o 
   7   2  11        1.04        2.46      1.72 o 
  -4   3  11        0.00        0.50      1.02 o 
  -3   3  11        0.37        0.83      0.98 o 
  -2   3  11       23.93       29.19      3.56 o 
  -1   3  11        0.18        0.85      1.07 o 
   0   3  11        2.75        1.76      1.20 o 
   1   3  11        0.00        0.58      0.94 o 
   2   3  11        0.57        0.20      0.86 o 
   3   3  11        3.73        4.63      1.37 o 
   4   3  11        6.69        5.89      1.14 o 
   5   3  11        3.49        3.95      1.77 o 
   6   3  11       10.92        9.27      1.61 o 
  -3   4  11        0.30        2.51      1.98 o 
  -2   4  11       11.94       12.02      2.59 o 
  -1   4  11       11.48       14.14      2.68 o 
   0   4  11        1.32        1.12      1.10 o 
   1   4  11        3.44        7.04      1.75 o 
   2   4  11       11.37        9.47      1.83 o 
   3   4  11        5.32        4.37      1.41 o 
   4   4  11        1.95        6.99      2.56 o 
   5   4  11        0.49        1.23      0.92 o 
   6   4  11        0.54        0.05      1.56 o 
   7   4  11       13.94       15.51      3.38 o 
  -2   5  11        1.17        1.95      1.82 o 
  -1   5  11        0.14       -0.83      1.21 o 
   0   5  11        4.13        1.80      1.44 o 
   1   5  11        0.13       -0.14      1.09 o 
   2   5  11        2.99        2.43      1.34 o 
   3   5  11        0.01        0.40      1.09 o 
   4   5  11        2.12        1.21      1.01 o 
   5   5  11       26.77       28.80      2.34 o 
   6   5  11        0.40        2.64      1.95 o 
   7   5  11        0.43        0.37      1.89 o 
  -1   6  11        0.65       -1.96      1.49 o 
   0   6  11        6.09        6.91      2.05 o 
   1   6  11        9.92       10.97      2.29 o 
   2   6  11        3.59        3.70      1.55 o 
   3   6  11        8.67       12.93      2.27 o 
   4   6  11        8.45       10.43      1.59 o 
   5   6  11       10.78       10.62      2.86 o 
   6   6  11        1.11       -0.19      1.89 o 
   7   6  11        0.01       -1.09      2.00 o 
   1   7  11        3.78        3.54      1.73 o 
   2   7  11        1.27       -1.28      1.24 o 
   3   7  11        1.06        1.48      1.41 o 
   4   7  11        5.96        2.64      1.93 o 
   5   7  11       15.33       12.72      3.23 o 
   6   7  11        0.74        1.17      1.85 o 
   4   8  11        0.17        0.57      2.27 o 
  -4  -5  12        0.00        0.10      1.36 o 
  -3  -5  12        3.83        3.50      1.58 o 
  -2  -5  12        2.53        1.24      1.43 o 
  -4  -4  12        0.84       -0.90      1.19 o 
  -3  -4  12        0.57        0.60      1.12 o 
  -2  -4  12        5.65        1.56      1.44 o 
   0  -4  12        8.74       13.89      2.56 o 
   1  -4  12        2.13        5.19      1.98 o 
   2  -4  12        0.00        1.23      1.64 o 
  -5  -3  12        6.40        5.47      1.96 o 
  -4  -3  12        0.77        0.59      1.14 o 
  -3  -3  12        5.59        6.75      1.75 o 
  -2  -3  12       12.76       13.75      2.16 o 
  -1  -3  12        9.97        5.55      1.60 o 
   0  -3  12       21.36       13.37      2.31 o 
   1  -3  12       15.40       21.27      2.92 o 
   2  -3  12       25.91       39.88      4.13 o 
   3  -3  12        1.20        3.50      1.96 o 
  -5  -2  12       21.66       29.50      3.27 o 
  -4  -2  12        9.05        9.23      2.02 o 
  -3  -2  12        0.65        1.03      1.07 o 
  -2  -2  12        3.38        3.00      0.90 o 
  -1  -2  12        0.00        0.62      1.04 o 
   0  -2  12        5.99        7.92      1.79 o 
   1  -2  12        1.53        3.69      1.52 o 
   2  -2  12        9.24       10.60      2.17 o 
   3  -2  12       10.37       13.50      2.75 o 
   4  -2  12        1.83        1.05      1.46 o 
  -5  -1  12       11.69       15.00      2.56 o 
  -4  -1  12        4.69        6.01      1.53 o 
  -3  -1  12       32.92       39.86      2.31 o 
  -2  -1  12       78.64       82.19      4.22 o 
  -1  -1  12        0.03        0.73      1.10 o 
   0  -1  12       73.62       80.36      4.09 o 
   1  -1  12       14.27       10.61      2.05 o 
   2  -1  12       11.59       12.59      2.27 o 
   3  -1  12       30.12       38.93      3.77 o 
   4  -1  12        1.78        1.22      1.63 o 
   5  -1  12        0.01        2.09      1.88 o 
  -5   0  12       34.15       26.45      3.10 o 
  -4   0  12       11.07       12.62      1.65 o 
  -3   0  12       73.78       76.62      4.44 o 
  -2   0  12       50.79       55.97      3.73 o 
  -1   0  12      195.74      199.69      6.62 o 
   0   0  12       97.16       89.65      4.37 o 
   1   0  12       21.84       28.12      2.76 o 
   2   0  12       41.39       41.34      3.36 o 
   3   0  12        0.00        0.41      1.01 o 
   4   0  12        5.98        2.31      1.48 o 
   5   0  12       28.26       26.06      3.54 o 
  -4   1  12       17.49       21.25      3.87 o 
  -3   1  12       16.34       17.35      1.73 o 
  -2   1  12      328.53      362.47      9.86 o 
  -1   1  12        4.51        5.77      1.60 o 
   0   1  12      135.37      137.09      5.51 o 
   1   1  12        2.61        1.95      1.20 o 
   2   1  12      167.55      150.89      5.72 o 
   3   1  12       12.57       11.16      2.07 o 
   4   1  12        4.60        4.05      1.52 o 
   5   1  12       12.00       12.25      2.46 o 
   6   1  12        1.00       -0.46      1.57 o 
  -4   2  12        2.51        2.21      1.19 o 
  -3   2  12        0.20       -0.41      1.41 o 
  -2   2  12       16.36       11.90      2.53 o 
  -1   2  12       17.97       22.41      2.98 o 
   0   2  12       25.56       24.24      2.90 o 
   1   2  12       14.21       18.61      2.49 o 
   2   2  12       25.01       25.62      2.67 o 
   3   2  12       13.86       14.41      2.13 o 
   4   2  12        1.34        1.38      0.97 o 
   5   2  12        1.08        1.31      1.45 o 
   6   2  12        4.25        3.62      1.91 o 
  -3   3  12        0.00       -0.22      1.44 o 
  -2   3  12       22.06       29.24      3.73 o 
  -1   3  12       11.96       14.16      2.71 o 
   0   3  12        2.48        3.30      1.46 o 
   1   3  12        2.11        1.85      1.17 o 
   2   3  12        1.11        0.69      1.01 o 
   3   3  12       27.17       24.46      2.67 o 
   4   3  12        5.37        4.52      1.39 o 
   5   3  12       16.71       17.27      1.96 o 
   6   3  12        2.87        2.91      1.23 o 
  -2   4  12        2.31        0.50      1.76 o 
  -1   4  12       19.42       21.08      3.24 o 
   0   4  12        0.00       -1.80      1.03 o 
   1   4  12        9.49       10.98      2.20 o 
   2   4  12        7.76        6.45      1.79 o 
   3   4  12       42.08       37.34      3.24 o 
   4   4  12        0.62        1.91      1.26 o 
   5   4  12       34.93       36.31      4.10 o 
   6   4  12        0.32       -0.41      1.35 o 
   7   4  12        2.67        0.04      2.19 o 
  -1   5  12        6.17        4.86      1.96 o 
   0   5  12        8.96       14.15      2.69 o 
   1   5  12        0.04        0.04      1.01 o 
   2   5  12       14.10       12.28      2.32 o 
   3   5  12        2.01        3.42      1.46 o 
   4   5  12        0.06       -0.01      1.48 o 
   5   5  12        8.48        5.89      1.36 o 
   6   5  12        1.76        2.27      2.22 o 
   0   6  12        0.19        0.53      1.54 o 
   1   6  12        4.12        3.50      1.75 o 
   2   6  12        0.16        1.12      1.26 o 
   3   6  12        6.02        4.23      1.60 o 
   4   6  12        2.23        3.56      1.26 o 
   5   6  12        4.92        3.89      2.16 o 
   6   6  12        4.64        8.73      3.07 o 
   2   7  12        0.29       -1.10      1.29 o 
   3   7  12        5.95        3.17      1.71 o 
   4   7  12        0.41        2.30      2.15 o 
   5   7  12        0.24        2.67      2.05 o 
  -3  -4  13        7.72       10.04      2.41 o 
   0  -4  13        0.15        0.02      1.46 o 
   1  -4  13        0.09        0.91      1.75 o 
  -4  -3  13        0.52        0.19      1.29 o 
  -3  -3  13        0.07        0.42      1.28 o 
  -1  -3  13        0.97        1.17      1.28 o 
   0  -3  13       23.98       28.58      3.18 o 
   1  -3  13       14.79       17.20      2.80 o 
   2  -3  13        2.10        0.85      1.54 o 
  -4  -2  13        1.49        0.97      1.28 o 
  -2  -2  13        1.38        2.83      1.40 o 
  -1  -2  13       53.22       51.68      3.54 o 
   0  -2  13        0.94        0.63      1.18 o 
   1  -2  13        1.49        2.00      1.40 o 
   2  -2  13        2.62        4.11      1.78 o 
   3  -2  13        4.21        4.28      2.20 o 
  -4  -1  13        3.33        3.36      1.36 o 
  -3  -1  13        1.74        1.27      1.42 o 
  -2  -1  13        0.30        0.00      1.05 o 
  -1  -1  13        0.37       -0.38      0.98 o 
   0  -1  13        0.00        0.10      1.02 o 
   1  -1  13       32.58       46.17      3.46 o 
   2  -1  13       85.12       84.52      4.80 o 
   3  -1  13       22.35       17.34      2.90 o 
   4  -1  13        0.01        0.35      1.52 o 
  -4   0  13       26.75       24.97      3.28 o 
  -3   0  13       64.96       69.44      4.44 o 
  -2   0  13       20.67       19.93      2.81 o 
  -1   0  13        0.28        0.38      1.04 o 
   0   0  13        2.12        0.63      1.14 o 
   1   0  13        0.06        0.53      1.00 o 
   2   0  13       29.41       25.41      2.98 o 
   3   0  13       16.68       23.42      3.08 o 
   4   0  13        6.33        8.22      2.18 o 
   5   0  13        3.45        0.54      1.70 o 
  -4   1  13       34.97       46.08      4.45 o 
  -3   1  13        5.97        8.45      2.19 o 
  -2   1  13        0.00        0.42      1.28 o 
  -1   1  13       13.95       12.59      2.34 o 
   0   1  13        4.88        3.01      1.48 o 
   1   1  13        0.05        0.38      1.09 o 
   2   1  13      141.18      117.65      5.24 o 
   3   1  13       16.70       22.34      2.94 o 
   4   1  13        9.70        5.50      1.83 o 
   5   1  13        3.13        2.26      1.54 o 
  -3   2  13        9.91        9.24      2.59 o 
  -2   2  13       12.37       11.16      2.37 o 
  -1   2  13       30.42       31.29      3.52 o 
   0   2  13        2.03        2.33      1.40 o 
   1   2  13        1.74        1.09      1.26 o 
   2   2  13        7.81        8.62      1.86 o 
   3   2  13       30.40       26.63      2.90 o 
   4   2  13        1.97        2.14      1.11 o 
   5   2  13        0.33       -0.20      1.36 o 
   6   2  13        0.65        1.64      1.64 o 
  -3   3  13        0.16       -0.65      1.88 o 
  -2   3  13        0.13        1.37      1.73 o 
  -1   3  13       61.73       73.76      4.92 o 
   0   3  13        1.07        0.45      1.31 o 
   1   3  13       19.85       18.68      2.75 o 
   2   3  13        3.43        2.27      1.24 o 
   3   3  13       47.86       47.07      3.50 o 
   4   3  13       24.82       26.92      3.07 o 
   5   3  13        1.44        1.16      1.00 o 
   6   3  13        7.34        6.42      2.13 o 
  -2   4  13        0.34       -1.10      1.48 o 
  -1   4  13        8.23        7.47      2.23 o 
   0   4  13        0.41        1.03      1.32 o 
   1   4  13        8.98       10.25      2.21 o 
   2   4  13       36.69       36.21      3.50 o 
   3   4  13        8.11        7.20      1.76 o 
   4   4  13       13.29        6.95      1.81 o 
   5   4  13        9.02        6.85      1.52 o 
   6   4  13        0.36       -0.21      1.25 o 
  -1   5  13       13.36       12.02      2.76 o 
   0   5  13        0.01       -2.29      1.29 o 
   1   5  13        0.17       -0.16      1.19 o 
   2   5  13        0.01        1.10      1.30 o 
   3   5  13        0.37        1.26      1.33 o 
   4   5  13        0.03       -0.86      1.24 o 
   5   5  13        0.22        1.27      1.15 o 
   6   5  13        0.25        0.07      2.10 o 
   1   6  13        0.32        0.43      1.38 o 
   2   6  13        0.17        1.30      1.36 o 
   3   6  13       10.34       10.40      2.35 o 
   4   6  13        2.17        2.17      2.01 o 
   5   6  13        1.02        3.57      2.42 o 
   3   7  13        0.26        0.61      1.60 o 
   4   7  13        0.01        1.68      2.17 o 
  -1  -3  14       15.64       26.01      3.12 o 
   0  -3  14        2.79        1.70      1.52 o 
   1  -3  14       31.77       50.61      4.44 o 
  -2  -2  14        1.26       -0.10      1.24 o 
  -1  -2  14       36.47       35.44      3.48 o 
   0  -2  14        1.68        1.03      1.34 o 
   1  -2  14        0.20        1.04      1.34 o 
   2  -2  14        9.96       18.22      3.06 o 
   3  -2  14        5.27        3.26      2.17 o 
  -2  -1  14       13.36       11.52      2.26 o 
  -1  -1  14        8.97        9.22      2.12 o 
   0  -1  14        2.85       -0.18      1.10 o 
   1  -1  14       32.11       29.35      3.35 o 
   2  -1  14       57.13       63.57      4.50 o 
   3  -1  14       13.74       20.70      3.26 o 
   4  -1  14        5.79        9.71      2.75 o 
  -3   0  14        3.32        0.30      1.54 o 
  -2   0  14        9.51       10.49      2.30 o 
  -1   0  14        3.05        0.79      1.43 o 
   0   0  14       21.05       28.55      3.20 o 
   1   0  14        1.83        2.61      1.51 o 
   2   0  14       10.08        8.84      2.02 o 
   3   0  14        1.51        3.99      1.66 o 
   4   0  14        3.89        2.47      1.83 o 
  -3   1  14        0.58        0.26      1.58 o 
  -2   1  14        0.33       -0.97      1.40 o 
  -1   1  14       25.19       27.34      3.34 o 
   0   1  14        3.46        1.79      1.40 o 
   1   1  14        5.54        0.87      1.20 o 
   2   1  14        0.40        1.36      1.24 o 
   3   1  14       16.54       18.58      2.84 o 
   4   1  14        9.15        9.55      2.30 o 
   5   1  14        0.01        0.83      1.52 o 
  -3   2  14        1.02        2.52      2.03 o 
  -2   2  14        0.69        0.30      1.62 o 
  -1   2  14        0.80        0.94      1.50 o 
   0   2  14        0.43        0.53      1.37 o 
   1   2  14       10.36        5.14      1.69 o 
   2   2  14        2.21        2.82      1.43 o 
   3   2  14       29.68       27.66      3.17 o 
   4   2  14        1.34        1.32      1.38 o 
   5   2  14        0.07       -0.05      1.32 o 
  -2   3  14        1.87        0.97      1.83 o 
  -1   3  14       17.87       17.98      3.06 o 
   0   3  14       10.17       13.08      2.57 o 
   1   3  14        0.79        2.19      1.35 o 
   2   3  14        0.33       -0.02      1.13 o 
   3   3  14       28.59       21.93      2.91 o 
   4   3  14        9.25       12.35      2.35 o 
   5   3  14        0.08        1.10      1.07 o 
  -1   4  14       22.82       25.69      3.81 o 
   0   4  14       22.01       20.94      3.33 o 
   1   4  14        0.14       -0.26      1.37 o 
   2   4  14        0.01        0.30      1.25 o 
   3   4  14       16.17       22.84      3.07 o 
   4   4  14        2.53        2.35      1.55 o 
   5   4  14        0.01        1.84      1.26 o 
   0   5  14        7.11        9.51      2.58 o 
   1   5  14        0.47        1.32      1.55 o 
   2   5  14        0.00       -1.03      1.32 o 
   3   5  14        0.06       -0.99      1.20 o 
   4   5  14        1.05        1.23      1.37 o 
   5   5  14        1.37        2.52      2.49 o 
   2   6  14        3.52        2.78      1.75 o 
   3   6  14        0.77        1.48      1.52 o 
   4   6  14       10.36       13.87      2.69 o 
  -1  -2  15        1.20       -0.37      1.47 o 
   0  -2  15       31.74       56.66      4.44 o 
   1  -2  15        0.09        2.38      1.68 o 
   2  -2  15        7.61       16.89      3.13 o 
  -2  -1  15        3.67        2.27      1.57 o 
  -1  -1  15        2.38        3.10      1.70 o 
   0  -1  15        8.66        9.28      2.36 o 
   1  -1  15       14.69       15.75      2.79 o 
   2  -1  15        1.05        1.56      1.50 o 
   3  -1  15        6.79       15.17      3.05 o 
  -2   0  15        0.21        0.51      1.66 o 
  -1   0  15        4.11        1.87      1.62 o 
   0   0  15       28.00       27.82      3.33 o 
   1   0  15        3.05        2.63      1.56 o 
   2   0  15        1.91        2.16      1.70 o 
   3   0  15        0.58        1.03      1.49 o 
   4   0  15        1.25        2.66      1.85 o 
  -2   1  15        0.01        0.31      1.77 o 
  -1   1  15        8.01        7.08      2.09 o 
   0   1  15        3.93        4.21      1.94 o 
   1   1  15        0.66       -0.09      1.26 o 
   2   1  15       14.37       13.93      2.67 o 
   3   1  15       38.91       33.92      3.77 o 
   4   1  15        0.27       -0.92      1.30 o 
  -2   2  15        8.63       11.07      2.67 o 
  -1   2  15        7.65        9.33      2.42 o 
   0   2  15        7.01        4.67      1.99 o 
   1   2  15        0.84        0.51      1.44 o 
   2   2  15        0.37        1.48      1.38 o 
   3   2  15        9.87        9.18      2.22 o 
   4   2  15        1.59        3.40      1.80 o 
  -1   3  15       19.30       16.85      3.18 o 
   0   3  15       20.02       23.06      3.53 o 
   1   3  15        2.74        1.32      1.56 o 
   2   3  15        0.23        1.84      1.41 o 
   3   3  15       35.52       24.91      3.24 o 
   4   3  15        3.16        2.08      1.64 o 
   5   3  15        1.16        2.22      1.56 o 
   0   4  15        0.99        1.88      1.91 o 
   1   4  15        0.78        0.73      1.64 o 
   2   4  15        0.37        1.69      1.53 o 
   3   4  15        7.09        2.75      1.68 o 
   4   4  15        1.92        0.07      1.33 o 
   5   4  15        0.05       -0.56      1.20 o 
   1   5  15        0.57        2.13      1.88 o 
   2   5  15        3.49        4.69      2.07 o 
   3   5  15        1.18       -0.86      1.36 o 
   4   5  15       14.47       14.69      2.71 o 
  -1  -1  16        4.00        3.17      1.92 o 
   0  -1  16        4.12        0.61      1.80 o 
   1  -1  16        0.51        0.36      1.43 o 
  -1   0  16        1.13        2.46      1.85 o 
   0   0  16        5.59        6.06      2.05 o 
   1   0  16        4.92        5.39      2.23 o 
   2   0  16        8.02       12.25      2.65 o 
  -1   1  16        5.56        8.59      2.42 o 
   0   1  16       13.35       13.47      2.71 o 
   1   1  16        4.64        4.71      1.92 o 
   2   1  16        0.22        0.13      1.48 o 
   3   1  16       20.59       21.83      3.41 o 
  -1   2  16       10.84       11.15      2.90 o 
   0   2  16        8.24        5.92      2.21 o 
   1   2  16       19.20       28.78      3.74 o 
   2   2  16        0.46        1.71      1.49 o 
   3   2  16       32.57       36.44      3.97 o 
   0   3  16        9.28       11.23      2.94 o 
   1   3  16        0.03        2.30      1.66 o 
   2   3  16        0.02       -1.00      1.28 o 
   3   3  16        2.79        2.03      1.56 o 
   1   4  16        0.02        1.88      1.87 o 
   2   4  16        0.02        0.77      1.64 o 
   3   4  16        0.02        2.15      1.67 o 
                                                 
